# Supplementary material for: Stitching competition with digital threads: Unveiling the drivers of competitive success in the apparel sector
Source: PLoS One. 2025 Jun 10;20(6):e0325945. doi: 10.1371/journal.pone.0325945 (PMC12151375; doi:10.1371/journal.pone.0325945)
Supplement: S1 Archive — Data and results of instrument development. (ZIP) [file pone.0325945.s001.zip]

Archive with 9 entries (9 files):
- Data.csv
- __MACOSX/._Data.csv
- CFA Results.xlsx
- __MACOSX/._CFA Results.xlsx
- EFA Results.xlsm
- __MACOSX/._EFA Results.xlsm
- EFA Output - Final.spv
- __MACOSX/._EFA Output - Final.spv
- EFA Output 1 Round.spv
