# Supplementary material for: Stitching competition with digital threads: Unveiling the drivers of competitive success in the apparel sector
Source: PLoS One. 2025 Jun 10;20(6):e0325945. doi: 10.1371/journal.pone.0325945 (PMC12151375; doi:10.1371/journal.pone.0325945)
Supplement: S1 Archive — Data and results of instrument development. (ZIP) [file pone.0325945.s001.zip › Data.csv]

Positoin	Experience	NoofEmployees	CSA1	CSA2	CSA3	CSA4	CSA5	CSA6	CSA7	CSA8	CSA9	CSA10	CSA11	CSA12	BUR1	BUR2	BUR3	BUR4	BUR5	BUR6	BUR7	BUR8	BUR9	BUR10	CTC1	CTC2	CTC3	CTC4	CTC5	CTC6	CTC7	STA1	STA2	STA3	STA4	PD1	PD2	PD3	PD4	PD5	PD6	PD7	TD1	TD2	TD3	TD4	TD5
1	1	6	7	7	5	4	7	6	6	6	5	7	7	7	6	6	6	5	6	6	5	6	6	5	3	6	5	5	4	3	3	6	5	7	7	7	6	5	4	6	6	4	3	2	2	5	6
2	4	6	8	8	6	6	8	8	8	7	6	8	8	8	7	7	6	5	6	7	6	6	7	5	2	5	4	3	4	3	3	5	4	6	6	5	4	4	4	6	5	4	3	2	2	5	5
1	2	6	8	8	6	6	8	7	6	6	5	8	8	8	4	4	5	5	5	5	5	5	5	4	3	6	6	5	5	4	4	4	3	5	5	6	5	4	5	6	6	4	3	2	2	5	5
1	5	3	8	8	6	6	8	8	7	6	5	8	8	8	6	6	6	5	6	6	5	6	6	6	1	3	2	2	3	1	1	4	3	5	4	4	3	3	3	5	4	3	4	3	3	6	6
4	5	6	6	6	5	4	6	6	6	5	4	6	6	6	5	5	5	4	5	5	5	5	5	4	2	5	4	4	4	2	2	6	5	7	7	4	3	4	4	6	5	4	2	1	2	4	3
3	5	3	8	8	6	5	8	8	6	7	6	8	8	8	6	6	7	5	6	7	6	6	6	5	2	5	4	3	4	2	2	4	2	3	4	4	3	3	3	5	4	3	3	2	2	5	6
2	1	3	6	6	5	4	6	6	5	5	4	5	6	6	4	4	6	5	5	6	6	6	5	4	1	4	3	2	2	1	1	3	2	3	3	4	3	4	3	5	5	3	1	1	1	3	3
3	5	6	6	6	4	4	6	6	6	5	4	6	6	6	5	5	3	5	4	3	5	3	4	4	3	5	5	5	4	3	3	6	5	7	7	7	6	5	5	7	6	5	3	2	2	5	5
1	3	6	8	8	6	6	8	8	8	7	6	8	8	8	5	5	4	4	5	5	3	5	5	3	1	4	3	2	2	1	1	6	5	7	7	7	6	5	5	6	6	5	3	2	2	5	3
3	1	6	7	7	6	6	7	7	8	7	6	7	7	7	6	6	5	4	6	6	4	6	5	4	3	6	6	5	4	5	4	6	5	7	6	7	5	4	4	7	6	5	2	1	2	4	4
1	4	6	5	5	4	3	5	4	4	4	3	5	5	5	6	6	7	6	7	7	6	7	7	5	2	6	5	3	4	2	2	5	3	6	4	5	3	4	4	5	5	4	3	2	2	5	3
1	3	6	8	8	6	6	8	7	6	5	5	7	7	7	6	6	7	5	6	6	5	6	6	4	3	6	6	5	5	4	3	4	3	5	4	5	5	4	4	5	5	4	3	2	2	5	3
4	2	3	5	5	4	4	5	6	6	5	5	6	6	6	5	5	4	3	4	4	4	4	4	3	2	4	3	2	2	1	1	4	3	5	4	4	3	3	3	5	4	3	2	1	2	4	4
1	1	2	7	7	6	5	8	7	6	5	5	7	7	7	6	6	7	5	7	7	6	7	7	5	1	4	3	2	4	1	1	3	2	3	3	4	2	2	2	4	3	2	3	2	2	5	5
1	3	6	5	5	2	3	6	5	5	3	3	5	4	5	6	6	6	5	5	5	4	5	5	4	2	6	5	4	4	3	3	6	5	7	7	7	7	5	5	7	6	5	3	2	2	5	4
2	5	3	8	8	6	6	8	7	7	6	6	8	7	8	6	6	7	6	7	7	6	7	7	5	1	5	4	3	4	1	2	3	2	3	3	4	3	4	3	5	4	3	3	2	2	5	6
3	1	6	7	7	6	6	7	8	7	6	6	6	6	6	6	5	7	6	7	7	6	5	7	5	1	5	4	3	4	1	1	3	2	3	3	4	2	4	4	6	5	4	3	2	2	5	4
3	2	6	8	8	6	6	8	8	6	6	6	8	8	8	6	6	6	6	7	7	5	7	7	5	2	5	4	3	5	3	3	6	5	7	7	7	7	5	5	6	5	4	3	2	2	5	4
1	4	6	5	4	2	3	6	5	4	3	2	5	5	5	5	4	3	3	4	5	4	4	4	3	1	4	3	2	2	1	1	4	3	5	5	4	3	4	4	6	5	4	4	3	3	6	6
2	5	3	5	5	4	4	5	5	5	4	4	5	5	5	6	6	6	4	5	5	4	6	7	5	3	6	5	4	5	3	3	6	5	7	7	5	4	4	4	6	5	4	3	2	2	5	5
2	4	6	7	8	6	6	7	8	7	7	6	8	8	8	6	6	7	5	6	6	5	6	7	5	1	5	4	3	5	1	1	5	4	6	6	4	2	4	4	6	5	4	3	2	3	5	5
2	1	6	5	4	3	3	5	5	4	4	3	5	5	5	5	5	6	6	5	7	5	6	6	5	1	5	4	3	4	3	3	6	5	7	7	7	7	5	5	7	6	5	2	1	2	4	4
1	1	6	8	8	6	6	8	8	8	7	6	8	8	8	7	6	7	6	7	6	6	7	7	6	2	6	5	4	5	4	4	6	4	7	7	6	5	3	3	5	4	3	4	3	2	6	6
3	4	6	8	8	6	6	7	7	7	6	6	8	7	7	5	5	5	3	4	5	4	5	5	4	1	4	3	2	4	3	3	5	4	6	7	6	5	4	4	6	5	4	2	1	2	4	4
3	2	6	8	8	6	6	8	7	7	6	6	7	7	7	5	5	4	4	5	5	5	5	5	4	2	5	4	3	5	4	4	6	5	7	7	7	7	5	5	6	5	5	3	2	2	5	5
3	5	6	8	8	6	6	8	7	7	6	6	8	8	8	7	6	7	5	6	6	5	7	7	5	1	5	4	3	4	3	3	5	4	6	6	5	4	4	4	6	5	4	3	2	2	5	5
2	3	3	8	8	6	6	8	8	8	7	6	7	7	6	5	5	4	2	5	3	5	5	5	4	1	5	4	3	5	4	4	4	3	5	4	6	5	3	3	5	4	3	4	3	3	6	6
2	3	2	8	8	6	6	8	8	7	7	6	8	7	7	7	6	7	4	6	6	6	6	7	5	3	6	6	5	5	4	4	6	5	7	7	6	6	4	4	6	5	4	3	2	2	5	5
3	2	3	5	5	3	4	4	5	4	4	3	5	4	5	6	5	6	5	6	7	5	5	7	5	1	5	4	3	4	2	2	4	3	5	4	4	3	3	3	5	4	3	4	3	3	6	6
3	2	6	5	5	3	3	4	5	5	3	4	4	5	4	3	2	4	2	5	5	5	3	2	1	3	6	5	5	5	4	4	4	3	5	4	6	5	5	5	6	6	5	2	1	2	4	4
3	1	6	8	8	6	6	8	8	8	7	6	8	8	8	7	6	7	6	7	7	6	7	7	5	2	6	5	4	4	2	2	4	3	5	4	4	3	4	4	6	5	4	1	1	1	3	3
2	1	6	8	8	6	6	8	8	8	7	6	8	8	6	6	5	6	3	6	4	4	5	6	5	1	4	4	2	4	2	2	4	3	5	4	4	3	4	4	6	5	4	5	4	3	5	5
2	4	3	8	8	6	6	8	8	8	7	6	8	8	8	7	6	7	6	7	7	6	7	7	5	3	6	6	6	5	4	3	5	4	6	6	7	6	3	3	5	4	3	3	2	2	4	4
1	5	2	8	8	6	6	8	8	6	7	6	7	6	7	7	6	5	5	5	7	4	6	7	5	2	6	5	4	4	2	3	6	5	7	7	6	6	4	4	6	5	4	4	3	2	5	5
3	3	3	7	6	5	5	7	7	7	6	6	7	6	7	6	6	6	5	6	6	5	6	7	5	1	3	3	1	2	1	1	3	2	5	3	4	3	3	3	5	4	3	2	1	2	3	3
1	3	6	8	8	6	6	8	8	8	6	6	8	8	8	6	6	6	5	5	5	4	7	7	5	1	5	4	3	5	3	2	4	4	6	5	4	3	4	4	6	5	4	2	1	2	5	5
3	5	3	8	8	6	6	8	6	7	6	6	7	6	7	7	6	7	6	7	7	5	6	7	5	1	4	3	3	4	3	2	5	4	6	6	5	4	3	3	5	4	3	1	1	2	3	3
3	2	6	8	8	6	6	8	6	7	6	6	7	7	7	7	6	7	5	7	7	6	6	6	5	3	6	6	5	5	4	3	6	5	7	7	7	7	5	5	6	5	5	1	1	2	4	4
2	2	6	7	6	5	5	6	6	6	6	5	6	5	6	5	4	4	2	4	4	3	4	5	4	1	5	4	3	4	3	2	5	4	6	6	5	4	4	4	6	5	4	5	4	3	6	6
3	5	6	8	8	6	6	8	8	8	7	6	7	7	7	7	6	7	6	7	7	6	6	7	5	2	6	5	4	4	2	3	6	5	7	7	7	7	5	5	7	6	5	5	4	3	6	5
3	3	6	8	8	6	6	8	8	7	6	5	7	7	6	5	5	4	4	5	5	5	5	5	4	3	6	7	5	5	4	4	5	4	6	6	7	6	5	5	6	5	5	5	3	3	5	6
2	1	6	5	5	4	4	5	5	4	4	4	5	5	5	7	6	7	6	7	7	6	7	7	5	1	5	4	3	4	2	3	5	4	6	5	5	5	5	5	7	6	5	3	3	2	5	5
1	1	6	8	8	6	6	8	8	7	7	6	7	7	7	7	6	7	6	7	7	3	6	7	5	1	5	4	3	4	3	3	4	3	5	4	4	4	4	4	6	5	4	3	3	2	5	5
3	2	2	8	8	6	6	8	7	6	6	6	7	7	7	5	5	5	4	5	5	5	5	5	4	2	6	6	6	5	2	2	4	3	5	4	4	3	5	5	7	6	5	2	1	2	4	4
3	3	6	8	8	6	6	8	8	8	7	6	7	7	8	7	6	7	5	6	6	6	7	7	5	3	6	6	5	4	3	3	5	4	6	5	6	5	3	3	5	4	3	1	1	1	3	3
3	4	6	6	6	5	4	6	6	6	6	5	6	6	6	5	5	4	4	4	5	4	5	5	4	1	5	4	3	4	1	2	5	4	6	5	4	3	4	4	6	5	4	5	4	3	5	6
3	2	6	7	7	6	6	7	7	8	7	6	7	6	6	5	5	6	5	6	6	5	6	6	5	1	5	4	3	5	4	2	6	5	7	6	7	7	5	5	6	5	5	2	1	2	3	3
3	1	6	5	5	4	4	5	4	4	4	4	5	5	5	5	4	5	2	5	4	3	2	5	2	1	5	4	3	4	3	2	5	4	6	5	6	5	5	5	7	6	5	1	1	2	3	3
1	2	3	8	8	6	6	8	7	6	6	6	7	7	7	5	5	5	5	6	6	5	6	6	5	3	6	6	5	5	2	3	6	5	7	6	6	4	3	3	5	4	3	5	4	3	5	5
1	4	3	8	7	6	6	7	8	7	6	6	8	8	8	6	6	7	6	7	7	6	7	7	5	1	4	3	2	2	1	1	3	2	4	4	4	3	3	3	5	4	3	3	3	2	5	5
1	2	3	7	8	6	6	7	7	7	6	6	7	8	7	6	5	7	5	7	6	6	6	7	5	1	5	4	3	4	3	3	5	4	6	6	5	4	3	3	5	4	3	3	2	2	5	5
1	2	2	7	7	6	6	7	8	8	7	6	6	6	7	5	5	5	4	5	5	4	5	5	4	3	6	6	5	5	4	4	6	5	7	7	6	6	4	4	6	5	4	1	1	2	3	3
3	4	2	8	8	6	6	8	6	6	6	6	8	8	8	5	5	6	5	7	7	5	6	7	5	1	4	3	2	2	1	1	4	3	5	4	4	2	2	2	4	3	2	4	3	3	6	6
3	2	2	6	6	6	5	6	5	6	5	4	6	6	6	6	6	7	5	7	6	6	6	7	5	1	5	4	3	4	2	1	4	3	5	4	4	3	2	2	4	3	2	2	1	2	4	4
1	1	6	8	8	6	6	8	8	7	6	6	8	8	8	6	5	6	5	6	6	5	5	6	5	3	6	6	5	5	4	3	6	5	7	7	7	7	5	5	7	6	5	3	2	2	5	5
3	4	6	4	5	4	4	4	4	4	4	2	4	4	4	7	6	7	5	7	6	6	6	7	5	1	4	3	2	2	1	1	3	2	4	4	6	2	4	4	6	5	4	3	2	2	4	4
1	4	3	7	7	6	6	7	8	6	6	6	8	8	8	7	6	6	5	7	7	5	6	7	5	1	5	4	3	5	4	4	6	5	7	7	6	5	4	4	6	5	4	3	2	2	5	5
4	4	3	6	5	4	4	5	6	6	5	5	6	6	6	6	6	7	5	7	6	6	6	7	5	1	3	2	1	2	2	2	3	2	3	3	4	3	3	3	5	4	3	2	1	2	4	4
3	1	2	8	8	6	6	8	6	6	6	6	8	8	8	6	6	7	6	7	6	5	6	6	5	1	5	4	3	4	2	3	6	5	7	7	6	5	4	4	6	5	5	3	2	2	4	4
1	4	3	7	8	6	6	8	8	8	7	6	8	6	8	6	6	7	5	6	7	6	6	6	5	1	5	4	3	4	3	2	4	3	5	4	5	3	2	2	4	3	3	2	1	2	4	4
2	1	3	6	6	4	4	6	6	5	5	4	6	6	6	5	5	4	3	5	5	5	4	5	3	1	3	2	1	2	1	1	3	2	4	4	4	3	3	3	5	4	3	4	3	2	5	5
1	2	6	5	5	4	3	5	5	5	5	5	5	5	5	5	5	5	2	4	5	5	5	5	3	1	5	4	3	4	3	3	5	4	6	6	5	4	4	4	6	5	4	3	2	2	5	5
3	3	2	8	8	6	6	8	6	6	6	6	8	8	8	6	6	7	6	7	7	6	7	7	5	2	6	5	4	5	3	4	5	4	6	6	6	5	4	4	6	5	5	3	2	2	5	5
3	5	6	8	8	6	6	8	7	7	6	6	8	7	8	7	6	7	5	6	7	6	6	6	5	3	6	6	5	5	4	4	5	4	6	6	7	6	5	5	6	5	6	3	2	2	5	5
3	3	6	8	8	6	6	8	7	7	6	6	8	8	8	7	6	7	6	7	7	6	7	7	5	3	6	6	5	5	3	4	6	4	7	5	7	7	5	5	6	5	7	1	1	1	3	3
2	3	6	8	8	6	6	8	8	8	7	6	8	8	8	7	6	6	5	6	6	5	6	6	5	3	6	6	5	4	3	3	6	5	7	7	7	5	5	5	7	6	5	2	1	2	4	4
3	5	3	6	6	5	4	5	6	6	6	6	6	6	6	5	5	7	5	6	5	5	5	6	5	1	4	3	2	4	2	2	3	1	4	3	4	2	3	3	5	4	2	3	2	2	5	5
3	3	2	8	8	6	6	8	6	6	6	6	8	8	8	7	6	7	6	7	7	6	7	7	5	3	6	6	6	5	4	4	5	4	6	6	6	5	4	4	6	5	5	1	1	1	3	3
3	1	2	6	6	5	5	6	6	6	6	6	6	6	6	6	6	6	5	6	5	5	6	6	5	1	4	3	2	2	1	1	5	4	6	6	4	2	2	2	4	3	2	3	2	2	5	5
3	5	6	6	7	5	5	7	7	7	6	5	6	6	6	4	3	5	5	5	5	5	5	5	4	3	6	6	5	5	4	4	6	5	7	7	7	6	5	5	6	5	6	3	2	2	5	5
2	2	3	7	7	6	6	7	8	8	7	6	7	7	7	3	2	4	1	4	4	2	2	4	2	2	6	5	4	4	2	1	4	3	5	4	4	2	4	4	6	5	2	3	2	2	5	5
3	1	3	8	8	6	6	8	8	8	7	6	7	7	7	6	5	7	6	6	7	6	7	6	5	1	4	3	2	2	2	2	4	3	6	5	4	3	3	3	5	4	3	1	1	1	3	3
2	2	3	7	7	6	6	7	7	6	6	6	7	7	7	4	3	4	3	4	4	3	4	4	2	1	4	3	2	4	1	1	4	3	5	5	4	2	4	4	6	5	2	2	1	2	4	4
2	1	3	7	7	6	6	7	8	7	6	6	7	7	7	5	5	5	4	5	5	5	5	5	4	1	3	2	1	2	1	1	4	3	5	5	4	2	4	4	6	5	2	3	2	2	5	5
3	4	3	8	8	6	6	8	6	7	6	6	7	7	7	5	5	6	5	6	6	5	6	6	4	1	4	3	2	4	2	2	5	4	6	6	4	3	3	3	5	4	3	3	2	2	5	5
3	4	6	6	6	5	4	6	6	6	5	4	6	6	6	5	5	6	4	5	6	5	5	5	4	3	6	6	5	5	4	3	6	5	7	7	5	6	4	4	6	5	6	2	1	2	4	4
2	2	6	8	8	6	6	8	8	7	6	6	8	8	8	5	5	7	5	6	6	6	6	6	4	1	5	4	3	5	2	3	6	5	7	7	4	3	4	4	6	5	3	2	1	2	4	4
1	4	6	8	8	6	6	8	6	7	6	6	8	8	8	6	5	7	6	7	7	6	7	7	5	1	4	3	2	2	1	1	4	3	5	4	5	5	4	4	6	5	5	3	2	2	5	5
3	3	6	8	8	6	6	7	8	8	7	6	7	7	7	5	5	6	5	6	6	5	6	6	4	2	6	5	4	4	3	3	5	4	6	5	4	3	4	4	6	5	3	2	1	2	4	4
3	4	3	8	8	6	6	8	8	7	7	6	8	8	8	5	5	7	6	7	7	6	7	7	5	1	5	4	3	2	1	1	2	3	5	4	4	3	4	4	6	5	3	3	2	2	5	5
2	4	6	7	8	6	6	7	7	7	6	6	8	7	7	5	4	5	3	5	5	4	4	5	3	1	4	3	2	2	1	1	5	4	6	6	6	5	5	5	7	6	5	3	2	2	5	5
2	4	6	8	7	6	6	8	7	7	7	6	7	7	7	5	5	7	5	6	6	5	6	6	5	3	6	6	5	5	4	3	6	5	7	7	7	7	5	5	6	5	7	3	2	2	5	5
1	2	2	8	7	6	6	7	8	7	7	7	7	7	7	6	6	6	5	6	6	5	6	6	4	3	6	6	5	5	4	3	5	4	6	6	6	5	4	4	6	5	5	2	1	2	4	4
4	2	3	8	8	6	6	8	7	7	6	6	8	8	8	7	6	7	5	6	6	6	7	5	4	1	4	3	2	2	1	1	4	3	5	4	4	3	3	3	5	4	3	3	2	2	5	5
2	2	6	8	8	6	6	8	8	7	7	6	8	8	8	6	6	6	5	6	7	6	7	7	5	1	5	4	3	4	2	1	4	3	5	4	4	3	5	5	7	6	3	3	2	2	5	5
2	2	3	8	8	6	6	8	7	7	7	6	7	7	7	5	6	7	6	5	6	6	7	6	5	1	4	3	2	2	1	1	5	4	6	6	4	3	3	3	5	4	3	4	3	3	6	6
1	5	6	8	8	6	6	8	7	7	6	6	7	7	7	6	5	7	6	7	7	6	7	7	5	2	6	5	4	4	3	3	4	3	5	4	5	4	4	4	6	5	4	3	2	2	5	5
3	3	6	8	8	6	6	8	8	7	7	6	8	8	8	7	6	7	6	7	7	6	7	7	5	3	6	6	5	5	3	4	6	5	7	7	7	7	5	5	6	5	5	3	2	2	5	5
3	4	6	8	8	6	6	8	8	7	6	6	6	7	7	7	6	7	5	7	6	6	6	7	5	3	6	6	5	5	3	4	6	5	7	7	7	7	5	5	7	6	5	3	2	2	5	5
2	2	6	5	5	4	4	5	5	5	5	5	5	6	6	7	6	7	6	7	7	6	7	6	5	1	5	4	3	4	2	2	4	3	5	4	4	3	4	4	6	5	4	4	3	3	6	6
2	5	6	5	5	4	3	5	5	4	4	4	5	5	5	7	6	7	5	6	7	6	7	7	5	3	6	6	5	5	4	3	5	4	6	6	5	4	5	5	7	6	5	3	2	2	5	5
2	1	3	8	8	6	6	8	8	8	7	6	7	7	7	7	6	7	6	7	6	5	6	7	5	3	6	6	5	4	3	3	5	4	6	6	5	4	3	3	5	4	3	3	2	2	5	5
2	4	2	8	8	6	6	8	8	7	6	6	8	8	8	5	5	4	4	5	5	3	5	5	4	1	4	3	2	2	1	1	4	3	5	4	4	3	2	2	4	3	2	3	2	3	5	5
3	2	3	8	8	6	6	7	8	8	7	6	6	6	7	5	4	5	4	5	5	5	4	5	3	1	5	4	3	5	4	2	5	4	6	5	4	3	4	4	6	5	4	2	1	2	5	5
1	3	6	8	8	6	6	8	7	7	6	6	8	8	8	5	4	5	4	5	5	4	5	5	3	2	6	5	3	5	2	1	5	4	6	6	4	2	4	4	6	5	4	3	3	3	6	6
3	1	2	8	8	6	6	8	7	6	6	6	8	6	6	6	6	7	6	7	7	6	7	7	5	1	5	4	3	4	2	2	3	2	3	3	4	3	2	2	4	3	2	2	3	2	5	5
1	4	3	8	8	6	6	8	8	8	7	6	8	8	8	6	6	6	5	5	5	5	6	5	4	1	5	4	3	4	1	1	5	4	6	6	4	2	3	3	5	4	3	3	2	3	6	6
1	2	6	8	8	6	6	8	7	7	6	6	7	7	7	6	5	6	5	6	6	5	4	6	4	1	5	4	3	4	3	3	5	4	6	6	4	4	4	4	6	5	4	2	1	2	4	4
2	1	2	6	6	5	4	6	6	6	5	5	6	6	6	6	5	6	6	6	6	5	6	6	4	1	4	3	2	4	2	1	5	4	6	6	4	3	2	2	4	3	2	3	2	2	5	5
1	2	6	8	7	6	6	8	7	6	6	6	7	6	6	6	6	7	5	7	7	6	7	7	5	2	6	5	4	4	2	2	4	3	5	4	4	3	4	4	6	5	4	3	2	2	5	5
2	4	6	8	8	6	6	8	8	8	6	6	8	8	8	6	5	6	5	5	5	5	6	6	4	3	7	6	5	5	4	3	6	5	7	7	7	7	4	4	6	5	4	4	3	3	6	6
3	4	6	8	8	6	6	8	6	7	6	6	8	7	8	6	6	7	6	7	7	6	6	6	5	1	5	4	3	4	3	3	5	4	6	6	5	4	4	4	6	5	4	3	2	2	4	4
2	2	2	8	8	6	6	8	6	6	6	4	6	6	6	7	5	7	6	7	7	6	5	5	4	1	3	2	1	2	1	1	4	3	5	4	4	3	2	2	4	3	2	4	3	2	4	4
2	5	3	8	8	6	6	8	7	7	6	6	8	8	8	7	6	6	6	7	7	6	7	6	4	1	4	3	2	2	1	1	6	5	7	7	4	2	3	3	5	4	3	3	2	2	4	4
3	1	2	5	4	2	3	5	5	5	4	3	5	5	5	5	3	5	5	4	5	4	5	6	4	3	6	6	5	4	3	2	6	5	7	7	6	6	4	4	6	5	4	4	3	2	5	5
3	2	6	6	6	5	5	6	6	6	6	5	6	6	6	5	4	5	5	5	5	4	6	6	4	3	6	6	5	5	4	4	6	5	7	7	6	5	4	4	6	5	4	2	1	1	3	3
1	3	3	8	8	6	6	8	8	8	7	6	8	8	8	7	6	7	6	7	6	5	6	5	5	3	6	6	5	5	2	3	5	4	6	6	5	4	3	3	5	4	3	3	2	1	3	3
1	2	3	7	7	6	4	7	7	7	6	6	7	7	7	6	6	5	3	4	5	4	6	6	4	1	3	2	1	2	1	1	3	2	3	3	4	3	3	3	5	4	3	5	2	2	6	6
2	5	6	5	5	4	3	5	5	5	5	5	4	5	4	5	2	5	5	5	5	4	5	5	3	1	4	3	2	4	1	1	5	4	6	6	4	2	4	4	6	5	4	4	3	3	5	5
2	2	3	6	5	5	3	5	6	5	3	3	5	5	5	6	6	6	5	5	6	5	7	7	5	1	5	4	3	4	3	3	3	2	3	3	5	4	3	3	5	4	3	3	1	2	5	5
2	2	3	8	8	6	6	8	8	7	6	6	8	8	8	6	6	7	5	6	6	5	6	7	5	1	5	4	3	4	3	3	4	3	5	4	5	4	4	4	6	5	4	2	1	2	4	4
3	4	6	8	8	6	6	8	7	7	6	6	8	7	7	6	5	6	5	6	6	5	6	5	4	1	5	4	3	4	2	2	4	3	5	4	4	3	4	4	6	5	4	2	1	2	4	4
3	2	6	8	8	6	6	7	8	7	6	6	7	6	6	6	6	6	5	6	7	5	6	6	4	1	4	3	2	2	4	3	5	4	6	6	5	5	4	4	6	5	4	3	2	2	5	5
2	1	6	6	5	3	3	4	6	5	4	4	4	4	4	3	2	4	3	4	4	4	4	4	1	3	6	6	5	5	4	2	4	3	5	4	6	6	3	3	5	4	3	1	1	1	3	3
2	3	6	8	8	6	6	8	8	8	6	6	6	7	8	6	6	5	5	5	5	5	6	5	4	2	6	5	4	4	3	3	6	5	7	7	6	5	4	4	6	5	4	1	1	1	3	3
2	4	6	8	8	6	6	8	8	8	7	6	8	8	6	6	5	6	5	6	5	4	5	6	4	1	3	2	1	2	1	1	5	4	6	6	4	3	4	4	6	5	4	4	3	3	6	6
3	2	6	8	8	6	6	8	8	8	7	6	8	8	8	7	6	7	6	7	7	6	7	7	5	2	6	5	4	4	3	3	5	4	6	6	6	6	5	5	7	6	5	3	2	2	5	5
3	5	2	8	8	6	6	8	8	6	7	6	7	6	7	6	5	5	5	5	6	3	6	5	4	2	6	5	4	5	4	2	6	5	7	7	6	6	4	4	6	5	4	3	2	2	5	5
3	4	6	7	6	6	6	7	8	8	7	6	7	6	7	6	5	6	5	6	6	5	7	6	4	1	5	4	3	2	1	1	6	5	7	7	7	7	5	5	6	5	5	2	1	2	4	4
4	4	3	8	8	6	6	8	8	7	6	6	8	8	8	6	5	6	5	5	5	3	6	6	4	1	4	3	2	4	2	3	4	3	5	4	4	3	4	4	6	5	4	3	2	2	5	6
4	2	6	8	8	6	6	8	8	8	7	6	7	6	7	7	6	7	6	7	7	5	7	7	5	3	6	6	5	4	3	3	6	5	7	7	7	7	5	5	7	6	5	1	1	1	3	4
2	2	2	8	8	6	6	8	6	7	6	6	7	7	7	6	5	7	5	7	7	6	6	7	5	3	6	6	5	5	2	4	6	5	7	7	6	6	4	4	6	5	4	2	1	2	4	4
1	1	6	5	5	3	3	5	5	5	5	3	5	4	5	5	4	5	5	4	4	4	5	5	3	3	6	6	5	5	4	3	4	3	5	4	5	4	4	4	6	5	4	3	2	2	5	5
