# Supplementary material for: Stitching competition with digital threads: Unveiling the drivers of competitive success in the apparel sector
Source: PLoS One. 2025 Jun 10;20(6):e0325945. doi: 10.1371/journal.pone.0325945 (PMC12151375; doi:10.1371/journal.pone.0325945)
Supplement: S1 Archive — Data and results of instrument development. (ZIP) [file pone.0325945.s001.zip › CFA Results.xlsx]

## Sheet: MF Original
Model Fit Summary
CMIN
Model	NPAR	CMIN	DF	P	CMIN/DF
Default model	87	1435.24	579	0	2.479
Saturated model	666	0	0
Independence model	36	6799.97	630	0	10.794
RMR, GFI
Model	RMR	GFI	AGFI	PGFI
Default model	0.123	0.613	0.555	0.533
Saturated model	0	1
Independence model	0.421	0.174	0.127	0.165
Baseline Comparisons
Model	NFI	RFI	IFI	TLI	CFI
	Delta1	rho1	Delta2	rho2
Default model	0.789	0.77	0.862	0.849	0.861
Saturated model	1		1		1
Independence model	0	0	0	0	0
Parsimony-Adjusted Measures
Model	PRATIO	PNFI	PCFI
Default model	0.919	0.725	0.792
Saturated model	0	0	0
Independence model	1	0	0
NCP
Model	NCP	LO 90	HI 90
Default model	856.236	748.68	971.456
Saturated model	0	0	0
Independence model	6169.97	5908.31	6438.12
FMIN
Model	FMIN	F0	LO 90	HI 90
Default model	11.764	7.018	6.137	7.963
Saturated model	0	0	0	0
Independence model	55.737	50.574	48.429	52.771
RMSEA
Model	RMSEA	LO 90	HI 90	PCLOSE
Default model	0.11	0.103	0.117	0
Independence model	0.283	0.277	0.289	0
AIC
Model	AIC	BCC	BIC	CAIC
Default model	1609.24	1684.98	1853.9	1940.9
Saturated model	1332	1911.81	3204.91	3870.91
Independence model	6871.97	6903.31	6973.21	7009.21
ECVI
Model	ECVI	LO 90	HI 90	MECVI
Default model	13.19	12.309	14.135	13.811
Saturated model	10.918	10.918	10.918	15.671
Independence model	56.328	54.183	58.526	56.585
HOELTER
Model	HOELTER	HOELTER
	0.05	0.01
Default model	55	57
Independence model	13	13

## Sheet: ES Original
Estimates (Group number 1 - Default model)
Scalar Estimates (Group number 1 - Default model)
Maximum Likelihood Estimates
Regression Weights: (Group number 1 - Default model)
			Estimate	S.E.	C.R.	P	Label
CSA12	<---	CSA	1
CSA11	<---	CSA	1.001	0.073	13.804	***
CSA10	<---	CSA	1.064	0.069	15.464	***
CSA6	<---	CSA	0.92	0.079	11.648	***
CSA5	<---	CSA	1.178	0.066	17.912	***
CSA2	<---	CSA	1.192	0.066	18.014	***
CSA1	<---	CSA	1.115	0.061	18.125	***
BUR10	<---	BUR	1
BUR9	<---	BUR	1.148	0.097	11.794	***
BUR7	<---	BUR	0.912	0.099	9.219	***
BUR6	<---	BUR	1.156	0.099	11.642	***
BUR5	<---	BUR	1.204	0.096	12.585	***
BUR3	<---	BUR	1.334	0.102	13.021	***
BUR2	<---	BUR	0.948	0.103	9.243	***
STA4	<---	STA	1
STA3	<---	STA	0.854	0.032	26.331	***
STA2	<---	STA	0.773	0.025	31.421	***
STA1	<---	STA	0.768	0.028	27.631	***
CTC7	<---	CTC	1
CTC6	<---	CTC	1.07	0.134	7.968	***
CTC5	<---	CTC	1.099	0.128	8.592	***
CTC4	<---	CTC	1.676	0.153	10.971	***
CTC3	<---	CTC	1.636	0.147	11.123	***
CTC2	<---	CTC	1.201	0.112	10.71	***
PD1	<---	PD	1
PD2	<---	PD	1.375	0.236	5.824	***
PD3	<---	PD	1.21	0.151	8.039	***
PD4	<---	PD	1.226	0.152	8.061	***
PD5	<---	PD	1.03	0.133	7.751	***
PD6	<---	PD	1.075	0.138	7.813	***
PD7	<---	PD	1.258	0.173	7.268	***
TD1	<---	TD	1
TD2	<---	TD	0.78	0.055	14.223	***
TD3	<---	TD	0.438	0.037	11.758	***
TD4	<---	TD	0.88	0.053	16.572	***
TD5	<---	TD	0.909	0.063	14.502	***
Standardized Regression Weights: (Group number 1 - Default model)
			Estimate
CSA12	<---	CSA	0.88
CSA11	<---	CSA	0.865
CSA10	<---	CSA	0.91
CSA6	<---	CSA	0.793
CSA5	<---	CSA	0.962
CSA2	<---	CSA	0.964
CSA1	<---	CSA	0.966
BUR10	<---	BUR	0.833
BUR9	<---	BUR	0.853
BUR7	<---	BUR	0.724
BUR6	<---	BUR	0.846
BUR5	<---	BUR	0.886
BUR3	<---	BUR	0.904
BUR2	<---	BUR	0.726
STA4	<---	STA	0.954
STA3	<---	STA	0.965
STA2	<---	STA	0.99
STA1	<---	STA	0.972
CTC7	<---	CTC	0.717
CTC6	<---	CTC	0.716
CTC5	<---	CTC	0.771
CTC4	<---	CTC	0.975
CTC3	<---	CTC	0.988
CTC2	<---	CTC	0.952
PD1	<---	PD	0.593
PD2	<---	PD	0.606
PD3	<---	PD	0.986
PD4	<---	PD	0.991
PD5	<---	PD	0.924
PD6	<---	PD	0.937
PD7	<---	PD	0.831
TD1	<---	TD	0.913
TD2	<---	TD	0.861
TD3	<---	TD	0.786
TD4	<---	TD	0.915
TD5	<---	TD	0.868
Covariances: (Group number 1 - Default model)
			Estimate	S.E.	C.R.	P	Label
CSA	<-->	BUR	0.267	0.074	3.588	***
CSA	<-->	CTC	0.067	0.068	0.977	0.329
CSA	<-->	STA	0.174	0.118	1.476	0.14
CSA	<-->	PD	-0.017	0.063	-0.278	0.781
CSA	<-->	TD	0.021	0.082	0.255	0.799
BUR	<-->	CTC	0.034	0.052	0.664	0.507
BUR	<-->	STA	-0.056	0.089	-0.625	0.532
BUR	<-->	PD	-0.067	0.049	-1.368	0.171
BUR	<-->	TD	-0.048	0.063	-0.765	0.444
STA	<-->	CTC	0.484	0.109	4.455	***
CTC	<-->	PD	0.24	0.064	3.759	***
CTC	<-->	TD	-0.14	0.065	-2.139	0.032
STA	<-->	PD	0.455	0.108	4.197	***
STA	<-->	TD	-0.097	0.108	-0.899	0.369
PD	<-->	TD	-0.062	0.059	-1.051	0.293
Correlations: (Group number 1 - Default model)
			Estimate
CSA	<-->	BUR	0.372
CSA	<-->	CTC	0.091
CSA	<-->	STA	0.137
CSA	<-->	PD	-0.026
CSA	<-->	TD	0.024
BUR	<-->	CTC	0.062
BUR	<-->	STA	-0.059
BUR	<-->	PD	-0.131
BUR	<-->	TD	-0.073
STA	<-->	CTC	0.499
CTC	<-->	PD	0.46
CTC	<-->	TD	-0.209
STA	<-->	PD	0.506
STA	<-->	TD	-0.084
PD	<-->	TD	-0.1
Variances: (Group number 1 - Default model)
			Estimate	S.E.	C.R.	P	Label
CSA			0.957	0.155	6.185	***
BUR			0.538	0.096	5.607	***
STA			1.668	0.234	7.125	***
CTC			0.564	0.123	4.572	***
PD			0.485	0.135	3.597	***
TD			0.796	0.122	6.513	***
e1			0.279	0.038	7.298	***
e2			0.322	0.044	7.367	***
e3			0.225	0.032	7.09	***
e4			0.478	0.063	7.559	***
e5			0.106	0.018	5.898	***
e6			0.103	0.018	5.789	***
e7			0.085	0.015	5.658	***
e8			0.237	0.035	6.81	***
e9			0.266	0.04	6.636	***
e10			0.405	0.055	7.329	***
e11			0.286	0.043	6.702	***
e12			0.213	0.034	6.186	***
e13			0.214	0.037	5.826	***
e14			0.435	0.059	7.325	***
e15			0.166	0.024	6.849	***
e16			0.09	0.014	6.481	***
e17			0.021	0.006	3.39	***
e18			0.057	0.009	6.049	***
e19			0.534	0.069	7.698	***
e20			0.613	0.08	7.698	***
e21			0.466	0.061	7.654	***
e22			0.084	0.016	5.242	***
e23			0.036	0.012	3.05	0.002
e24			0.083	0.013	6.654	***
e25			0.892	0.115	7.77	***
e26			1.58	0.203	7.767	***
e27			0.021	0.005	4.517	***
e28			0.014	0.004	3.26	0.001
e29			0.088	0.012	7.362	***
e30			0.078	0.011	7.256	***
e31			0.343	0.045	7.642	***
e32			0.158	0.029	5.5	***
e33			0.169	0.026	6.519	***
e34			0.094	0.013	7.086	***
e35			0.119	0.022	5.439	***
e36			0.216	0.034	6.429	***
Squared Multiple Correlations: (Group number 1 - Default model)
			Estimate
TD5			0.753
TD4			0.838
TD3			0.619
TD2			0.741
TD1			0.834
PD7			0.691
PD6			0.878
PD5			0.854
PD4			0.982
PD3			0.972
PD2			0.367
PD1			0.352
CTC2			0.907
CTC3			0.976
CTC4			0.95
CTC5			0.594
CTC6			0.513
CTC7			0.514
STA1			0.945
STA2			0.979
STA3			0.931
STA4			0.91
BUR2			0.527
BUR3			0.818
BUR5			0.786
BUR6			0.716
BUR7			0.525
BUR9			0.727
BUR10			0.695
CSA1			0.934
CSA2			0.93
CSA5			0.926
CSA6			0.629
CSA10			0.828
CSA11			0.749
CSA12			0.774
Matrices (Group number 1 - Default model)
Residual Covariances (Group number 1 - Default model)
	TD5	TD4	TD3	TD2	TD1	PD7	PD6	PD5	PD4	PD3	PD2	PD1	CTC2	CTC3	CTC4	CTC5	CTC6	CTC7	STA1	STA2	STA3	STA4	BUR2	BUR3	BUR5	BUR6	BUR7	BUR9	BUR10	CSA1	CSA2	CSA5	CSA6	CSA10	CSA11	CSA12
TD5	0
TD4	0.071	0
TD3	-0.003	0.005	0
TD2	-0.049	-0.036	-0.006	0
TD1	-0.045	-0.024	-0.001	0.081	0
PD7	-0.066	-0.031	-0.021	-0.047	-0.047	0
PD6	-0.016	0.022	-0.004	-0.021	-0.007	-0.043	0
PD5	0.024	0.023	0.007	-0.011	0.003	-0.032	0.057	0
PD4	-0.014	0.03	0.003	-0.017	0.007	0.004	-0.004	-0.002	0
PD3	-0.008	0.018	-0.006	-0.024	-0.007	0	0	-0.006	0.001	0
PD2	-0.188	-0.142	-0.136	-0.086	-0.118	0.301	-0.111	-0.107	-0.001	-0.002	0
PD1	-0.152	-0.111	-0.083	-0.061	-0.059	0.202	-0.071	-0.08	-0.001	-0.004	1.03	0
CTC2	0.044	0.053	-0.021	0.039	0.012	0.11	0.006	-0.002	0.006	0.001	0.43	0.333	0
CTC3	0.009	-0.001	-0.04	0.042	0.022	0.172	-0.03	-0.033	-0.007	-0.023	0.621	0.489	0.003	0
CTC4	-0.013	-0.033	-0.064	-0.008	-0.039	0.173	-0.017	-0.026	-0.014	-0.023	0.664	0.522	-0.01	0.004	0
CTC5	0.083	0.065	0.025	0.025	0.024	0.103	-0.033	-0.018	0.014	-0.005	0.364	0.27	0.034	-0.018	-0.016	0
CTC6	-0.021	-0.033	-0.069	-0.107	-0.11	0.234	0.025	0.025	0.059	0.031	0.787	0.559	-0.014	-0.021	-0.005	0.199	0
CTC7	0.027	-0.013	-0.064	-0.009	0.003	0.271	0.058	0.058	0.094	0.076	0.768	0.556	-0.014	-0.019	-0.005	0.159	0.35	0
STA1	-0.054	-0.017	0.015	0.019	0.019	0.134	-0.045	-0.016	-0.011	-0.018	0.595	0.45	0.032	0.009	0.025	0.071	0.136	0.177	0
STA2	-0.043	-0.014	0.025	0.01	0.016	0.121	-0.026	0.01	0	-0.007	0.572	0.417	0.014	-0.014	0.011	0.026	0.109	0.132	-0.001	0
STA3	-0.095	-0.04	0.022	0.014	0.003	0.136	-0.03	0.006	0.008	-0.014	0.6	0.45	0.009	-0.012	-0.005	0.013	0.128	0.151	0.003	0	0
STA4	0.011	0.036	0.03	0.048	0.069	0.108	-0.055	-0.004	-0.02	-0.036	0.705	0.55	-0.058	-0.106	-0.073	-0.02	0.11	0.168	0.004	0.002	-0.01	0
BUR2	0.049	0.063	-0.017	0.024	0.036	0.095	-0.034	-0.004	-0.027	-0.016	0.17	0.113	-0.036	-0.066	-0.068	-0.086	-0.048	0.111	0.09	0.071	0.066	0.11	0
BUR3	-0.054	-0.039	-0.093	-0.033	-0.11	0.11	-0.046	-0.026	-0.023	-0.008	0.095	0.011	0.044	0.012	-0.006	0.005	-0.082	0.058	-0.036	-0.06	-0.054	-0.058	-0.042	0
BUR5	-0.066	-0.038	-0.053	0.05	-0.037	0.096	-0.043	-0.031	-0.005	0.004	0.142	0.107	0.01	-0.013	-0.017	-0.042	-0.105	0.075	0.004	-0.015	0.003	-0.034	-0.058	0.028	0
BUR6	-0.04	-0.03	-0.074	0.011	-0.055	0.156	0.004	0.011	0.039	0.056	0.215	0.087	0.041	-0.011	-0.009	-0.077	-0.087	0.049	0.028	0.018	0.005	0.017	-0.04	-0.002	0.048	0
BUR7	-0.025	-0.028	-0.073	-0.028	-0.062	0.083	-0.056	-0.056	-0.017	-0.002	0.106	0.079	0.033	0.04	0.062	-0.031	-0.054	0.099	-0.059	-0.082	-0.093	-0.071	-0.021	0.03	0.034	0.047	0
BUR9	0.092	0.1	-0.023	0.091	0.068	0.07	-0.026	0.018	0.003	0.01	0.151	0.072	0.027	-0.002	-0.044	0.004	-0.075	0.072	0.005	0.005	0.002	0.005	0.045	-0.003	-0.031	-0.017	-0.091	0
BUR10	0.134	0.112	0.017	0.131	0.14	0.098	-0.041	-0.005	-0.007	0.002	0.189	0.13	0.011	0.015	0.01	0.01	-0.047	0.125	0.081	0.064	0.078	0.103	0.135	-0.028	-0.051	-0.044	-0.027	0.096	0
CSA1	0.037	-0.009	-0.032	-0.004	-0.052	0.01	-0.053	-0.027	0.002	-0.009	0.248	0.101	0.011	0.031	0.022	0.031	0.013	0.106	-0.037	-0.011	-0.022	-0.008	0.079	-0.052	0.037	-0.015	-0.092	-0.054	0.012	0
CSA2	0.045	0.001	-0.029	-0.002	-0.048	0.003	-0.048	-0.025	0.004	-0.007	0.175	0.104	0.009	0.011	0.011	0.062	-0.004	0.123	-0.019	0.007	0.001	0.018	0.084	-0.032	0.06	-0.029	-0.076	-0.07	0.013	0.021	0
CSA5	0.055	0.02	-0.019	0.03	-0.011	0.058	-0.043	-0.013	0.026	0.015	0.268	0.139	0.019	0.042	0.027	0.021	-0.06	0.089	0.021	0.054	0.04	0.067	0.133	-0.035	0.054	0.006	-0.08	-0.042	0.072	0.015	0.007	0
CSA6	0.075	0.031	-0.024	-0.023	-0.025	-0.061	-0.007	0.035	0.044	0.029	0.189	0.084	0.016	0.038	0.007	0.013	0.016	0.047	-0.04	-0.002	-0.026	0.008	0.027	-0.191	-0.134	-0.158	-0.211	-0.105	-0.038	0.023	-0.002	-0.024	0
CSA10	0.118	0.066	0.007	0.006	0.003	-0.01	-0.063	-0.03	-0.011	-0.026	0.081	0.039	-0.092	-0.121	-0.136	-0.063	-0.136	-0.008	-0.069	-0.048	-0.049	-0.022	0.18	-0.007	0.054	0	-0.099	0.022	0.097	-0.032	-0.028	-0.016	0	0
CSA11	0.121	0.082	0.01	0.013	0.026	-0.006	-0.012	-0.003	0.016	0.003	0.008	0.005	-0.085	-0.106	-0.108	-0.046	-0.168	0.016	-0.048	-0.029	-0.025	0.003	0.105	-0.027	0.069	-0.06	-0.054	-0.026	0.054	-0.044	-0.027	-0.034	0.007	0.143	0
CSA12	0.024	-0.019	-0.061	-0.094	-0.121	-0.011	-0.044	-0.022	-0.013	-0.018	0.11	0.072	-0.002	-0.029	-0.017	-0.023	-0.111	0.026	-0.007	0.014	0.02	0.044	0.204	0.023	0.058	0.055	-0.041	0.024	0.104	-0.042	-0.036	-0.018	0.01	0.13	0.166	0
Standardized Residual Covariances (Group number 1 - Default model)
	TD5	TD4	TD3	TD2	TD1	PD7	PD6	PD5	PD4	PD3	PD2	PD1	CTC2	CTC3	CTC4	CTC5	CTC6	CTC7	STA1	STA2	STA3	STA4	BUR2	BUR3	BUR5	BUR6	BUR7	BUR9	BUR10	CSA1	CSA2	CSA5	CSA6	CSA10	CSA11	CSA12
TD5	0
TD4	0.765	0
TD3	-0.062	0.096	0
TD2	-0.57	-0.455	-0.141	0
TD1	-0.428	-0.241	-0.015	0.889	0
PD7	-0.733	-0.375	-0.439	-0.607	-0.499	0
PD6	-0.23	0.351	-0.116	-0.35	-0.102	-0.443	0
PD5	0.368	0.38	0.197	-0.185	0.048	-0.339	0.762	0
PD4	-0.187	0.439	0.085	-0.262	0.087	0.036	-0.041	-0.02	0
PD3	-0.112	0.275	-0.168	-0.387	-0.098	-0.004	0.001	-0.068	0.011	0
PD2	-1.404	-1.154	-1.907	-0.742	-0.841	1.784	-0.843	-0.844	-0.004	-0.015	0
PD1	-1.53	-1.213	-1.57	-0.712	-0.57	1.618	-0.726	-0.849	-0.006	-0.036	5.771	0
CTC2	0.537	0.705	-0.492	0.552	0.136	1.145	0.079	-0.022	0.076	0.018	3.066	3.201	0
CTC3	0.086	-0.01	-0.702	0.455	0.199	1.357	-0.31	-0.349	-0.07	-0.22	3.363	3.569	0.024	0
CTC4	-0.121	-0.322	-1.089	-0.085	-0.335	1.313	-0.172	-0.266	-0.131	-0.206	3.468	3.676	-0.064	0.021	0
CTC5	0.907	0.772	0.505	0.31	0.251	0.969	-0.405	-0.224	0.152	-0.061	2.323	2.32	0.295	-0.119	-0.101	0
CTC6	-0.218	-0.38	-1.357	-1.288	-1.096	2.107	0.297	0.299	0.642	0.336	4.812	4.605	-0.116	-0.138	-0.03	1.6	0
CTC7	0.306	-0.164	-1.355	-0.12	0.033	2.609	0.732	0.753	1.097	0.887	5.024	4.902	-0.133	-0.132	-0.036	1.368	2.929	0
STA1	-0.62	-0.21	0.328	0.254	0.208	1.273	-0.549	-0.206	-0.125	-0.21	3.908	3.982	0.329	0.07	0.19	0.669	1.237	1.731	0
STA2	-0.508	-0.18	0.541	0.136	0.18	1.157	-0.323	0.123	0	-0.081	3.791	3.735	0.143	-0.108	0.085	0.248	1.001	1.304	-0.012	0
STA3	-0.977	-0.454	0.422	0.172	0.03	1.153	-0.333	0.064	0.081	-0.146	3.519	3.557	0.082	-0.087	-0.032	0.112	1.04	1.317	0.023	0.002	0
STA4	0.099	0.344	0.487	0.485	0.578	0.779	-0.515	-0.042	-0.172	-0.307	3.491	3.676	-0.455	-0.628	-0.418	-0.145	0.76	1.24	0.023	0.012	-0.052	0
BUR2	0.605	0.844	-0.397	0.339	0.425	1.035	-0.49	-0.066	-0.356	-0.216	1.239	1.103	-0.433	-0.609	-0.608	-0.923	-0.496	1.216	1.018	0.807	0.661	0.936	0
BUR3	-0.588	-0.463	-1.903	-0.41	-1.146	1.063	-0.578	-0.341	-0.268	-0.092	0.609	0.094	0.47	0.098	-0.044	0.049	-0.742	0.563	-0.358	-0.608	-0.486	-0.434	-0.372	0
BUR5	-0.78	-0.492	-1.177	0.686	-0.423	1.01	-0.6	-0.447	-0.063	0.057	0.992	1.009	0.121	-0.112	-0.148	-0.433	-1.034	0.788	0.04	-0.162	0.031	-0.279	-0.566	0.224	0
BUR6	-0.475	-0.39	-1.631	0.152	-0.614	1.625	0.056	0.153	0.495	0.713	1.492	0.819	0.479	-0.098	-0.078	-0.788	-0.852	0.519	0.301	0.2	0.045	0.138	-0.388	-0.017	0.423	0
BUR7	-0.323	-0.388	-1.763	-0.413	-0.76	0.934	-0.832	-0.863	-0.23	-0.028	0.804	0.8	0.41	0.383	0.57	-0.348	-0.576	1.135	-0.686	-0.972	-0.975	-0.629	-0.237	0.273	0.341	0.478	0
BUR9	1.105	1.295	-0.527	1.252	0.78	0.742	-0.367	0.259	0.033	0.127	1.063	0.681	0.317	-0.017	-0.377	0.042	-0.744	0.772	0.055	0.056	0.017	0.043	0.444	-0.024	-0.275	-0.152	-0.937	0
BUR10	1.798	1.634	0.426	2.032	1.802	1.158	-0.634	-0.082	-0.102	0.027	1.497	1.393	0.151	0.156	0.092	0.119	-0.52	1.501	1	0.79	0.851	0.957	1.51	-0.261	-0.515	-0.453	-0.31	0.994	0
CSA1	0.388	-0.103	-0.631	-0.054	-0.519	0.089	-0.655	-0.345	0.027	-0.104	1.534	0.844	0.113	0.244	0.167	0.284	0.116	0.991	-0.356	-0.105	-0.187	-0.056	0.784	-0.448	0.344	-0.142	-0.941	-0.51	0.125	0
CSA2	0.444	0.014	-0.525	-0.02	-0.451	0.03	-0.546	-0.294	0.04	-0.072	1.009	0.811	0.086	0.077	0.079	0.523	-0.034	1.069	-0.165	0.062	0.011	0.119	0.776	-0.255	0.525	-0.25	-0.724	-0.622	0.133	0.124	0
CSA5	0.547	0.215	-0.355	0.34	-0.099	0.505	-0.5	-0.159	0.273	0.164	1.563	1.094	0.188	0.312	0.194	0.177	-0.492	0.786	0.185	0.49	0.321	0.455	1.238	-0.285	0.476	0.056	-0.771	-0.374	0.725	0.087	0.04	0
CSA6	0.785	0.35	-0.48	-0.281	-0.251	-0.56	-0.084	0.435	0.492	0.329	1.163	0.698	0.164	0.297	0.051	0.116	0.141	0.438	-0.38	-0.02	-0.219	0.055	0.271	-1.66	-1.268	-1.485	-2.175	-1.001	-0.412	0.16	-0.014	-0.157	0
CSA10	1.22	0.741	0.142	0.075	0.027	-0.09	-0.758	-0.372	-0.128	-0.293	0.492	0.323	-0.939	-0.937	-1.015	-0.57	-1.171	-0.074	-0.649	-0.452	-0.414	-0.158	1.759	-0.058	0.5	0.002	-1.01	0.202	1.023	-0.204	-0.168	-0.095	-0.001	0
CSA11	1.265	0.927	0.194	0.162	0.259	-0.055	-0.145	-0.039	0.179	0.04	0.051	0.041	-0.878	-0.825	-0.812	-0.415	-1.458	0.153	-0.457	-0.277	-0.211	0.022	1.042	-0.235	0.651	-0.563	-0.557	-0.252	0.577	-0.293	-0.169	-0.215	0.052	0.957	0
CSA12	0.25	-0.217	-1.222	-1.16	-1.229	-0.103	-0.541	-0.281	-0.15	-0.215	0.689	0.612	-0.02	-0.229	-0.134	-0.21	-0.983	0.247	-0.068	0.133	0.168	0.321	2.06	0.206	0.552	0.522	-0.428	0.233	1.13	-0.281	-0.229	-0.113	0.068	0.879	1.156	0

## Sheet: MF FO
Model Fit Summary
CMIN
Model	NPAR	CMIN	DF	P	CMIN/DF
Default model	78	388.135	328	0.012	1.183
Saturated model	406	0	0
Independence model	28	5306.23	378	0	14.038
RMR, GFI
Model	RMR	GFI	AGFI	PGFI
Default model	0.037	0.827	0.786	0.668
Saturated model	0	1
Independence model	0.394	0.216	0.158	0.201
Baseline Comparisons
Model	NFI	RFI	IFI	TLI	CFI
	Delta1	rho1	Delta2	rho2
Default model	0.927	0.916	0.988	0.986	0.988
Saturated model	1		1		1
Independence model	0	0	0	0	0
Parsimony-Adjusted Measures
Model	PRATIO	PNFI	PCFI
Default model	0.868	0.804	0.857
Saturated model	0	0	0
Independence model	1	0	0
NCP
Model	NCP	LO 90	HI 90
Default model	60.135	14.972	113.536
Saturated model	0	0	0
Independence model	4928.23	4696.13	5166.77
FMIN
Model	FMIN	F0	LO 90	HI 90
Default model	3.181	0.493	0.123	0.931
Saturated model	0	0	0	0
Independence model	43.494	40.395	38.493	42.351
RMSEA
Model	RMSEA	LO 90	HI 90	PCLOSE
Default model	0.039	0.019	0.053	0.893
Independence model	0.327	0.319	0.335	0
AIC
Model	AIC	BCC	BIC	CAIC
Default model	544.135	592.78	763.485	841.485
Saturated model	812	1065.2	1953.75	2359.75
Independence model	5362.23	5379.69	5440.97	5468.97
ECVI
Model	ECVI	LO 90	HI 90	MECVI
Default model	4.46	4.09	4.898	4.859
Saturated model	6.656	6.656	6.656	8.731
Independence model	43.953	42.05	45.908	44.096
HOELTER
Model	HOELTER	HOELTER
	0.05	0.01
Default model	117	123
Independence model	10	11

## Sheet: ES FO
Estimates (Group number 1 - Default model)
Scalar Estimates (Group number 1 - Default model)
Maximum Likelihood Estimates
Regression Weights: (Group number 1 - Default model)
			Estimate	S.E.	C.R.	P	Label
CSA12	<---	CSA	1
CSA11	<---	CSA	0.998	0.05	19.849	***
CSA10	<---	CSA	1.073	0.05	21.385	***
CSA5	<---	CSA	1.225	0.076	16.1	***
CSA2	<---	CSA	1.242	0.076	16.244	***
CSA1	<---	CSA	1.164	0.071	16.41	***
BUR7	<---	BUR	0.861	0.102	8.473	***
BUR6	<---	BUR	1.067	0.093	11.487	***
BUR5	<---	BUR	1.12	0.09	12.49	***
BUR3	<---	BUR	1.221	0.097	12.557	***
STA4	<---	STA	1
STA3	<---	STA	0.854	0.032	26.331	***
STA2	<---	STA	0.773	0.025	31.416	***
STA1	<---	STA	0.768	0.028	27.621	***
CTC5	<---	CTC	1
CTC4	<---	CTC	1.553	0.128	12.156	***
CTC3	<---	CTC	1.529	0.123	12.476	***
CTC2	<---	CTC	1.113	0.086	12.905	***
PD3	<---	PD	1
PD4	<---	PD	1.013	0.021	49.157	***
PD5	<---	PD	0.846	0.036	23.806	***
PD6	<---	PD	0.884	0.034	26.109	***
TD1	<---	TD	1
TD2	<---	TD	0.755	0.042	17.953	***
TD3	<---	TD	0.464	0.046	10.151	***
TD4	<---	TD	1.012	0.069	14.759	***
TD5	<---	TD	1.035	0.077	13.444	***
BUR9	<---	BUR	1
Standardized Regression Weights: (Group number 1 - Default model)
			Estimate
CSA12	<---	CSA	0.849
CSA11	<---	CSA	0.832
CSA10	<---	CSA	0.885
CSA5	<---	CSA	0.966
CSA2	<---	CSA	0.97
CSA1	<---	CSA	0.974
BUR7	<---	BUR	0.753
BUR6	<---	BUR	0.86
BUR5	<---	BUR	0.908
BUR3	<---	BUR	0.912
STA4	<---	STA	0.954
STA3	<---	STA	0.965
STA2	<---	STA	0.99
STA1	<---	STA	0.972
CTC5	<---	CTC	0.754
CTC4	<---	CTC	0.972
CTC3	<---	CTC	0.994
CTC2	<---	CTC	0.95
PD3	<---	PD	0.986
PD4	<---	PD	0.992
PD5	<---	PD	0.919
PD6	<---	PD	0.933
TD1	<---	TD	0.839
TD2	<---	TD	0.766
TD3	<---	TD	0.766
TD4	<---	TD	0.966
TD5	<---	TD	0.908
BUR9	<---	BUR	0.818
Covariances: (Group number 1 - Default model)
			Estimate	S.E.	C.R.	P	Label
CSA	<-->	BUR	0.266	0.079	3.374	***
CSA	<-->	CTC	0.077	0.071	1.088	0.277
CSA	<-->	STA	0.171	0.114	1.501	0.133
CSA	<-->	PD	-0.02	0.073	-0.277	0.782
CSA	<-->	TD	0.024	0.072	0.325	0.745
BUR	<-->	CTC	0.043	0.061	0.7	0.484
BUR	<-->	STA	-0.088	0.098	-0.892	0.372
BUR	<-->	PD	-0.089	0.065	-1.375	0.169
BUR	<-->	TD	-0.071	0.064	-1.109	0.267
STA	<-->	CTC	0.511	0.114	4.467	***
CTC	<-->	PD	0.303	0.072	4.197	***
CTC	<-->	TD	-0.135	0.064	-2.1	0.036
STA	<-->	PD	0.541	0.112	4.821	***
STA	<-->	TD	-0.103	0.099	-1.037	0.3
PD	<-->	TD	-0.054	0.065	-0.834	0.404
e29	<-->	e30	0.062	0.011	5.887	***
e32	<-->	e33	0.194	0.034	5.644	***
e1	<-->	e2	0.234	0.042	5.595	***
e2	<-->	e3	0.209	0.038	5.456	***
e1	<-->	e3	0.193	0.036	5.376	***
e21	<-->	e24	0.051	0.021	2.45	0.014
e9	<-->	e10	-0.09	0.036	-2.505	0.012
Correlations: (Group number 1 - Default model)
			Estimate
CSA	<-->	BUR	0.349
CSA	<-->	CTC	0.101
CSA	<-->	STA	0.14
CSA	<-->	PD	-0.025
CSA	<-->	TD	0.03
BUR	<-->	CTC	0.066
BUR	<-->	STA	-0.084
BUR	<-->	PD	-0.13
BUR	<-->	TD	-0.107
STA	<-->	CTC	0.489
CTC	<-->	PD	0.445
CTC	<-->	TD	-0.203
STA	<-->	PD	0.497
STA	<-->	TD	-0.097
PD	<-->	TD	-0.078
e29	<-->	e30	0.703
e32	<-->	e33	0.703
e1	<-->	e2	0.636
e2	<-->	e3	0.624
e1	<-->	e3	0.615
e21	<-->	e24	0.246
e9	<-->	e10	-0.26
Variances: (Group number 1 - Default model)
			Estimate	S.E.	C.R.	P	Label
CSA			0.891	0.153	5.836	***
BUR			0.653	0.12	5.421	***
STA			1.668	0.234	7.125	***
CTC			0.653	0.133	4.908	***
PD			0.711	0.094	7.592	***
TD			0.671	0.118	5.673	***
e1			0.345	0.047	7.407	***
e2			0.394	0.053	7.456	***
e3			0.285	0.039	7.257	***
e5			0.097	0.017	5.579	***
e6			0.088	0.017	5.269	***
e7			0.066	0.014	4.837	***
e9			0.323	0.048	6.701	***
e10			0.368	0.052	7.061	***
e11			0.261	0.04	6.474	***
e12			0.174	0.031	5.552	***
e13			0.198	0.036	5.455	***
e15			0.166	0.024	6.85	***
e16			0.09	0.014	6.479	***
e17			0.021	0.006	3.387	***
e18			0.057	0.009	6.051	***
e21			0.495	0.064	7.693	***
e22			0.093	0.017	5.334	***
e23			0.02	0.013	1.554	0.12
e24			0.088	0.013	6.73	***
e27			0.02	0.006	3.451	***
e28			0.012	0.005	2.282	0.022
e29			0.094	0.013	7.362	***
e30			0.083	0.011	7.254	***
e32			0.282	0.041	6.841	***
e33			0.27	0.037	7.237	***
e34			0.102	0.014	7.268	***
e35			0.049	0.019	2.61	0.009
e36			0.154	0.028	5.583	***
Squared Multiple Correlations: (Group number 1 - Default model)
			Estimate
TD5			0.824
TD4			0.933
TD3			0.587
TD2			0.586
TD1			0.704
PD6			0.871
PD5			0.844
PD4			0.983
PD3			0.973
CTC2			0.902
CTC3			0.987
CTC4			0.944
CTC5			0.569
STA1			0.945
STA2			0.979
STA3			0.931
STA4			0.91
BUR3			0.831
BUR5			0.825
BUR6			0.74
BUR7			0.568
BUR9			0.669
CSA1			0.948
CSA2			0.94
CSA5			0.933
CSA10			0.783
CSA11			0.693
CSA12			0.721
Matrices (Group number 1 - Default model)
Residual Covariances (Group number 1 - Default model)
	TD5	TD4	TD3	TD2	TD1	PD6	PD5	PD4	PD3	CTC2	CTC3	CTC4	CTC5	STA1	STA2	STA3	STA4	BUR3	BUR5	BUR6	BUR7	BUR9	CSA1	CSA2	CSA5	CSA10	CSA11	CSA12
TD5	0
TD4	0.005	0
TD3	-0.009	-0.004	0
TD2	-0.01	-0.003	0.03	0
TD1	-0.017	-0.002	0.036	0	0
PD6	-0.027	0.011	-0.011	-0.036	-0.026	0
PD5	0.013	0.013	0	-0.026	-0.015	0	0
PD4	-0.026	0.018	-0.005	-0.035	-0.015	-0.001	0.001	0
PD3	-0.021	0.007	-0.014	-0.042	-0.028	0.002	-0.002	0	0
CTC2	0.046	0.056	-0.025	0.021	-0.007	0.018	0.01	0.018	0.013	0
CTC3	0.014	0.006	-0.044	0.019	-0.001	-0.017	-0.02	0.005	-0.011	0	0
CTC4	-0.01	-0.028	-0.07	-0.033	-0.064	-0.001	-0.009	0.002	-0.006	-0.003	0	0
CTC5	0.083	0.066	0.02	0.006	0.005	-0.017	-0.002	0.03	0.011	0	-0.002	0.009	0
STA1	-0.04	-0.003	0.019	0.02	0.023	-0.036	-0.007	-0.003	-0.011	0.042	0.018	0.04	0.087	0
STA2	-0.03	0	0.029	0.011	0.02	-0.018	0.018	0.008	0.001	0.024	-0.005	0.026	0.043	-0.001	0
STA3	-0.079	-0.025	0.026	0.016	0.008	-0.021	0.015	0.016	-0.006	0.02	-0.002	0.011	0.032	0.003	0	0
STA4	0.029	0.055	0.035	0.05	0.075	-0.044	0.007	-0.01	-0.026	-0.045	-0.094	-0.054	0.002	0.004	0.002	-0.01	0
BUR3	-0.023	-0.008	-0.081	-0.017	-0.088	-0.046	-0.027	-0.023	-0.008	0.04	0.007	-0.01	0.003	-0.011	-0.035	-0.026	-0.025	0
BUR5	-0.037	-0.009	-0.041	0.065	-0.016	-0.042	-0.031	-0.003	0.006	0.006	-0.018	-0.023	-0.044	0.028	0.009	0.03	-0.003	-0.001	0
BUR6	-0.013	-0.003	-0.063	0.025	-0.035	0.004	0.011	0.04	0.057	0.038	-0.016	-0.014	-0.079	0.05	0.041	0.03	0.046	-0.023	0.016	0
BUR7	-0.002	-0.005	-0.064	-0.016	-0.045	-0.054	-0.055	-0.014	0	0.029	0.035	0.057	-0.034	-0.04	-0.063	-0.072	-0.046	-0.002	-0.005	0.014	0
BUR9	0.115	0.122	-0.015	0.101	0.084	-0.031	0.014	-0.002	0.005	0.026	-0.003	-0.044	0.004	0.023	0.024	0.022	0.029	0.024	-0.018	0.001	0	0
CSA1	0.03	-0.016	-0.035	-0.007	-0.056	-0.053	-0.027	0.002	-0.009	0	0.016	0.007	0.023	-0.041	-0.015	-0.026	-0.013	-0.034	0.048	-0.002	-0.087	-0.022	0
CSA2	0.038	-0.006	-0.031	-0.004	-0.053	-0.048	-0.025	0.004	-0.007	-0.002	-0.006	-0.004	0.053	-0.022	0.003	-0.003	0.013	-0.011	0.073	-0.014	-0.07	-0.036	0.004	0
CSA5	0.048	0.012	-0.022	0.027	-0.015	-0.043	-0.014	0.026	0.015	0.009	0.026	0.012	0.012	0.017	0.05	0.036	0.063	-0.014	0.067	0.022	-0.074	-0.007	0	-0.005	0
CSA10	0.112	0.06	0.005	0.005	0	-0.063	-0.031	-0.012	-0.027	-0.099	-0.131	-0.146	-0.068	-0.068	-0.046	-0.048	-0.021	0.023	0.076	0.024	-0.086	0.062	-0.009	-0.001	0.013	0
CSA11	0.116	0.076	0.008	0.012	0.023	-0.013	-0.004	0.015	0.003	-0.091	-0.114	-0.115	-0.049	-0.045	-0.026	-0.022	0.007	0.005	0.093	-0.035	-0.039	0.015	-0.012	0.01	0.005	0	0
CSA12	0.018	-0.024	-0.063	-0.096	-0.123	-0.044	-0.023	-0.014	-0.019	-0.008	-0.038	-0.025	-0.027	-0.005	0.016	0.022	0.047	0.054	0.081	0.079	-0.027	0.064	-0.012	-0.002	0.018	0	0	0
Standardized Residual Covariances (Group number 1 - Default model)
	TD5	TD4	TD3	TD2	TD1	PD6	PD5	PD4	PD3	CTC2	CTC3	CTC4	CTC5	STA1	STA2	STA3	STA4	BUR3	BUR5	BUR6	BUR7	BUR9	CSA1	CSA2	CSA5	CSA10	CSA11	CSA12
TD5	0
TD4	0.049	0
TD3	-0.178	-0.084	0
TD2	-0.114	-0.04	0.713	0
TD1	-0.162	-0.026	0.686	0	0
PD6	-0.396	0.183	-0.312	-0.623	-0.371	0
PD5	0.204	0.214	0.003	-0.455	-0.218	0	0
PD4	-0.359	0.266	-0.119	-0.547	-0.193	-0.016	0.018	0
PD3	-0.283	0.102	-0.371	-0.671	-0.376	0.027	-0.031	0	0
CTC2	0.567	0.754	-0.585	0.3	-0.077	0.242	0.146	0.227	0.168	0
CTC3	0.134	0.059	-0.784	0.208	-0.006	-0.178	-0.212	0.048	-0.104	0.003	0
CTC4	-0.09	-0.272	-1.185	-0.345	-0.555	-0.007	-0.096	0.022	-0.054	-0.021	0.001	0
CTC5	0.903	0.782	0.406	0.08	0.052	-0.21	-0.025	0.344	0.129	0	-0.014	0.059	0
STA1	-0.461	-0.034	0.413	0.272	0.254	-0.446	-0.095	-0.039	-0.125	0.438	0.142	0.301	0.832	0
STA2	-0.346	0	0.628	0.154	0.227	-0.219	0.236	0.088	0.006	0.253	-0.036	0.197	0.412	-0.011	0
STA3	-0.819	-0.279	0.506	0.19	0.075	-0.231	0.174	0.167	-0.061	0.189	-0.016	0.077	0.271	0.023	0.002	0
STA4	0.255	0.517	0.571	0.502	0.623	-0.414	0.068	-0.087	-0.223	-0.351	-0.559	-0.311	0.011	0.023	0.012	-0.052	0
BUR3	-0.25	-0.098	-1.655	-0.219	-0.914	-0.583	-0.347	-0.267	-0.09	0.434	0.056	-0.08	0.029	-0.106	-0.35	-0.235	-0.186	0
BUR5	-0.432	-0.117	-0.922	0.885	-0.183	-0.584	-0.434	-0.041	0.079	0.076	-0.164	-0.194	-0.46	0.3	0.103	0.289	-0.024	-0.005	0
BUR6	-0.151	-0.04	-1.393	0.337	-0.391	0.061	0.157	0.506	0.725	0.441	-0.143	-0.117	-0.81	0.543	0.446	0.286	0.375	-0.184	0.142	0
BUR7	-0.028	-0.069	-1.544	-0.239	-0.552	-0.805	-0.838	-0.196	0.005	0.366	0.332	0.525	-0.376	-0.463	-0.744	-0.752	-0.41	-0.021	-0.051	0.144	0
BUR9	1.376	1.589	-0.333	1.393	0.956	-0.428	0.198	-0.024	0.069	0.312	-0.027	-0.382	0.046	0.255	0.26	0.216	0.24	0.199	-0.164	0.007	0	0
CSA1	0.312	-0.185	-0.68	-0.085	-0.561	-0.655	-0.346	0.028	-0.103	0.004	0.121	0.055	0.21	-0.393	-0.143	-0.225	-0.093	-0.292	0.448	-0.019	-0.897	-0.213	0
CSA2	0.369	-0.068	-0.574	-0.05	-0.492	-0.547	-0.296	0.041	-0.072	-0.021	-0.042	-0.03	0.452	-0.199	0.027	-0.023	0.085	-0.09	0.636	-0.121	-0.674	-0.319	0.022	0
CSA5	0.474	0.134	-0.403	0.31	-0.139	-0.502	-0.161	0.273	0.164	0.084	0.195	0.087	0.107	0.154	0.458	0.29	0.424	-0.114	0.594	0.192	-0.715	-0.064	0.001	-0.029	0
CSA10	1.159	0.674	0.103	0.054	-0.003	-0.767	-0.38	-0.136	-0.301	-1.008	-1.016	-1.085	-0.612	-0.636	-0.439	-0.401	-0.146	0.202	0.709	0.222	-0.879	0.588	-0.059	-0.006	0.081	0
CSA11	1.21	0.866	0.16	0.145	0.233	-0.156	-0.049	0.169	0.03	-0.933	-0.891	-0.869	-0.448	-0.432	-0.251	-0.186	0.047	0.042	0.882	-0.327	-0.405	0.141	-0.078	0.063	0.03	0	0
CSA12	0.193	-0.28	-1.257	-1.179	-1.256	-0.551	-0.291	-0.159	-0.224	-0.079	-0.299	-0.195	-0.245	-0.046	0.156	0.191	0.343	0.482	0.778	0.76	-0.28	0.628	-0.084	-0.016	0.115	0	0	0

## Sheet: MF SO
Model Fit Summary
CMIN
Model	NPAR	CMIN	DF	P	CMIN/DF
Default model	70	332.173	336	0.549	0.989
Saturated model	406	0	0
Independence model	28	662.492	378	0	1.753
Zero model	0	1708	406	0	4.207
RMR, GFI
Model	RMR	GFI	AGFI	PGFI
Default model	0.189	0.806	0.765	0.667
Saturated model	0	1
Independence model	0.479	0.612	0.583	0.57
Zero model	0.491	0	0	0
Baseline Comparisons
Model	NFI	RFI	IFI	TLI	CFI
	Delta1	rho1	Delta2	rho2
Default model	0.499	0.436	1.012	1.015	1
Saturated model	1		1		1
Independence model	0	0	0	0	0
Parsimony-Adjusted Measures
Model	PRATIO	PNFI	PCFI
Default model	0.889	0.443	0.889
Saturated model	0	0	0
Independence model	1	0	0
NCP
Model	NCP	LO 90	HI 90
Default model	0	0	42.633
Saturated model	0	0	0
Independence model	284.492	216.802	360.035
FMIN
Model	FMIN	F0	LO 90	HI 90
Default model	2.723	0	0	0.349
Saturated model	0	0	0	0
Independence model	5.43	2.332	1.777	2.951
RMSEA
Model	RMSEA	LO 90	HI 90	PCLOSE
Default model	0	0	0.032	1
Independence model	0.079	0.069	0.088	0
AIC
Model	AIC	BCC	BIC	CAIC
Default model	472.173	515.829	669.026	739.026
Saturated model	812	1065.2	1953.75	2359.75
Independence model	718.492	735.954	797.233	825.233
Zero model	1708	1708	1708	1708
ECVI
Model	ECVI	LO 90	HI 90	MECVI
Default model	3.87	3.902	4.251	4.228
Saturated model	6.656	6.656	6.656	8.731
Independence model	5.889	5.334	6.508	6.032
Zero model	14	12.984	15.077	14
HOELTER
Model	HOELTER	HOELTER
	0.05	0.01
Default model	140	147
Independence model	79	82
Zero model	33	34

## Sheet: ES SO
Estimates (Group number 1 - Default model)
Scalar Estimates (Group number 1 - Default model)
Generalized Least Squares Estimates
Regression Weights: (Group number 1 - Default model)
			Estimate	S.E.	C.R.	P	Label
CSA	<---	CP	1
BUR	<---	CP	-0.229	0.777	-0.295	0.768
CTC	<---	CP	4.81	3.779	1.273	0.203
STA	<---	CP	8.363	6.481	1.29	0.197
PD	<---	DC	1
TD	<---	DC	-0.226	0.155	-1.464	0.143
CSA12	<---	CSA	1
CSA11	<---	CSA	0.979	0.062	15.871	***
CSA10	<---	CSA	1.063	0.067	15.812	***
CSA5	<---	CSA	1.272	0.102	12.469	***
CSA2	<---	CSA	1.305	0.11	11.852	***
CSA1	<---	CSA	1.237	0.106	11.658	***
BUR7	<---	BUR	0.882	0.14	6.29	***
BUR6	<---	BUR	1.12	0.135	8.28	***
BUR5	<---	BUR	1.021	0.116	8.77	***
BUR3	<---	BUR	1.13	0.125	9.051	***
STA4	<---	STA	1
STA3	<---	STA	0.838	0.036	23.507	***
STA2	<---	STA	0.743	0.025	29.551	***
STA1	<---	STA	0.759	0.03	25.621	***
CTC5	<---	CTC	1
CTC4	<---	CTC	1.512	0.136	11.15	***
CTC3	<---	CTC	1.496	0.134	11.193	***
CTC2	<---	CTC	1.073	0.092	11.718	***
PD3	<---	PD	1
PD4	<---	PD	1.026	0.022	46.683	***
PD5	<---	PD	0.858	0.038	22.548	***
PD6	<---	PD	0.859	0.035	24.885	***
TD1	<---	TD	1
TD2	<---	TD	0.783	0.058	13.555	***
TD3	<---	TD	0.487	0.057	8.547	***
TD4	<---	TD	0.995	0.088	11.262	***
TD5	<---	TD	1.019	0.1	10.153	***
BUR9	<---	BUR	1
Standardized Regression Weights: (Group number 1 - Default model)
			Estimate
CSA	<---	CP	0.163
BUR	<---	CP	-0.044
CTC	<---	CP	0.78
STA	<---	CP	0.817
PD	<---	DC	0.845
TD	<---	DC	-0.234
CSA12	<---	CSA	0.827
CSA11	<---	CSA	0.805
CSA10	<---	CSA	0.863
CSA5	<---	CSA	0.96
CSA2	<---	CSA	0.961
CSA1	<---	CSA	0.964
BUR7	<---	BUR	0.732
BUR6	<---	BUR	0.879
BUR5	<---	BUR	0.893
BUR3	<---	BUR	0.862
STA4	<---	STA	0.964
STA3	<---	STA	0.969
STA2	<---	STA	0.993
STA1	<---	STA	0.973
CTC5	<---	CTC	0.786
CTC4	<---	CTC	0.97
CTC3	<---	CTC	0.999
CTC2	<---	CTC	0.958
PD3	<---	PD	0.986
PD4	<---	PD	1
PD5	<---	PD	0.937
PD6	<---	PD	0.946
TD1	<---	TD	0.823
TD2	<---	TD	0.775
TD3	<---	TD	0.777
TD4	<---	TD	0.974
TD5	<---	TD	0.931
BUR9	<---	BUR	0.816
Covariances: (Group number 1 - Default model)
			Estimate	S.E.	C.R.	P	Label
CP	<-->	DC	0.061	0.047	1.28	0.2
e29	<-->	e30	0.046	0.009	5.412	***
e32	<-->	e33	0.11	0.026	4.262	***
e1	<-->	e2	0.184	0.035	5.233	***
e2	<-->	e3	0.137	0.031	4.363	***
e1	<-->	e3	0.127	0.03	4.306	***
e21	<-->	e24	0.04	0.016	2.49	0.013
e9	<-->	e10	-0.027	0.029	-0.932	0.351
Correlations: (Group number 1 - Default model)
			Estimate
CP	<-->	DC	0.805
e29	<-->	e30	0.821
e32	<-->	e33	0.627
e1	<-->	e2	0.748
e2	<-->	e3	0.607
e1	<-->	e3	0.598
e21	<-->	e24	0.311
e9	<-->	e10	-0.124
Variances: (Group number 1 - Default model)
			Estimate	S.E.	C.R.	P	Label
CP			0.013	0.021	0.644	0.52
DC			0.425	0.258	1.648	0.099
e37			0.488	0.113	4.31	***
e38			0.368	0.091	4.034	***
e39			0.199	0.066	3.004	0.003
e40			0.466	0.163	2.864	0.004
e41			0.17	0.247	0.689	0.491
e42			0.376	0.087	4.315	***
e1			0.233	0.038	6.102	***
e2			0.261	0.043	6.057	***
e3			0.195	0.032	6.009	***
e5			0.069	0.015	4.689	***
e6			0.07	0.015	4.662	***
e7			0.058	0.013	4.487	***
e9			0.185	0.037	4.944	***
e10			0.249	0.043	5.745	***
e11			0.137	0.032	4.258	***
e12			0.098	0.023	4.267	***
e13			0.163	0.031	5.226	***
e15			0.107	0.02	5.424	***
e16			0.065	0.011	5.636	***
e17			0.012	0.005	2.411	0.016
e18			0.045	0.008	5.615	***
e21			0.314	0.051	6.146	***
e22			0.073	0.015	4.992	***
e23			0.001	0.01	0.148	0.883
e24			0.052	0.01	5.139	***
e27			0.017	0.005	3.666	***
e28			0	0.004	0.067	0.946
e29			0.061	0.01	5.967	***
e30			0.051	0.009	5.784	***
e32			0.19	0.032	5.921	***
e33			0.162	0.028	5.745	***
e34			0.062	0.011	5.826	***
e35			0.022	0.013	1.603	0.109
e36			0.064	0.02	3.239	0.001
Squared Multiple Correlations: (Group number 1 - Default model)
			Estimate
TD			0.055
PD			0.714
CTC			0.609
STA			0.667
BUR			0.002
CSA			0.027
TD5			0.867
TD4			0.948
TD3			0.603
TD2			0.601
TD1			0.677
PD6			0.895
PD5			0.877
PD4			1
PD3			0.972
CTC2			0.919
CTC3			0.999
CTC4			0.941
CTC5			0.618
STA1			0.947
STA2			0.985
STA3			0.938
STA4			0.929
BUR3			0.743
BUR5			0.798
BUR6			0.772
BUR7			0.536
BUR9			0.666
CSA1			0.93
CSA2			0.924
CSA5			0.921
CSA10			0.744
CSA11			0.648
CSA12			0.683
Matrices (Group number 1 - Default model)
Residual Covariances (Group number 1 - Default model)
	TD5	TD4	TD3	TD2	TD1	PD6	PD5	PD4	PD3	CTC2	CTC3	CTC4	CTC5	STA1	STA2	STA3	STA4	BUR3	BUR5	BUR6	BUR7	BUR9	CSA1	CSA2	CSA5	CSA10	CSA11	CSA12
TD5	0.396
TD4	0.304	0.32
TD3	0.116	0.118	0.09
TD2	0.198	0.2	0.114	0.247
TD1	0.272	0.28	0.153	0.279	0.365
PD6	0.008	0.046	0.007	-0.008	0.009	0.147
PD5	0.05	0.049	0.019	0.004	0.022	0.109	0.103
PD4	0.018	0.061	0.018	0.002	0.03	0.111	0.087	0.116
PD3	0.022	0.048	0.008	-0.007	0.014	0.12	0.088	0.11	0.119
CTC2	-0.037	-0.025	-0.06	-0.037	-0.086	0.047	0.027	0.039	0.038	0.261
CTC3	-0.098	-0.104	-0.092	-0.059	-0.108	0.017	-0.002	0.027	0.016	0.297	0.409
CTC4	-0.125	-0.14	-0.118	-0.113	-0.174	0.037	0.011	0.027	0.024	0.303	0.404	0.436
CTC5	0.011	-0.005	-0.011	-0.044	-0.064	0	0.004	0.038	0.023	0.194	0.237	0.256	0.326
STA1	-0.033	0.004	0.025	0.029	0.031	0	0.013	0.022	0.019	0.041	0.008	0.032	0.072	0.189
STA2	-0.025	0.005	0.033	0.018	0.026	0.028	0.048	0.044	0.042	0.035	0.002	0.035	0.038	0.199	0.232
STA3	-0.072	-0.018	0.032	0.025	0.016	0.022	0.041	0.048	0.031	0.022	-0.009	0.008	0.018	0.206	0.229	0.258
STA4	0.04	0.065	0.043	0.062	0.087	-0.002	0.029	0.017	0.008	-0.053	-0.117	-0.073	-0.025	0.222	0.251	0.241	0.326
BUR3	-0.116	-0.099	-0.122	-0.085	-0.177	-0.128	-0.105	-0.116	-0.1	0.117	0.112	0.097	0.072	-0.071	-0.096	-0.094	-0.103	0.536
BUR5	-0.122	-0.092	-0.08	0.002	-0.098	-0.118	-0.102	-0.089	-0.079	0.076	0.078	0.075	0.019	-0.028	-0.047	-0.032	-0.075	0.466	0.51
BUR6	-0.094	-0.083	-0.1	-0.035	-0.114	-0.066	-0.056	-0.04	-0.023	0.107	0.079	0.082	-0.017	0	-0.01	-0.026	-0.019	0.36	0.375	0.406
BUR7	-0.068	-0.069	-0.094	-0.064	-0.109	-0.111	-0.109	-0.079	-0.064	0.084	0.111	0.134	0.016	-0.08	-0.104	-0.118	-0.099	0.316	0.292	0.25	0.316
BUR9	0.039	0.048	-0.049	0.045	0.01	-0.097	-0.049	-0.078	-0.07	0.09	0.085	0.045	0.062	-0.025	-0.025	-0.031	-0.033	0.404	0.336	0.284	0.173	0.421
CSA1	0.076	0.028	-0.014	0.027	-0.012	-0.139	-0.112	-0.098	-0.108	0.015	0.034	0.026	0.033	0.006	0.036	0.027	0.047	0.349	0.399	0.333	0.183	0.291	0.448
CSA2	0.086	0.041	-0.009	0.032	-0.005	-0.138	-0.114	-0.103	-0.111	0.014	0.015	0.018	0.065	0.03	0.058	0.056	0.079	0.397	0.447	0.343	0.218	0.299	0.483	0.539
CSA5	0.096	0.059	0	0.063	0.032	-0.132	-0.101	-0.079	-0.087	0.026	0.048	0.035	0.025	0.07	0.106	0.096	0.13	0.388	0.436	0.374	0.21	0.323	0.482	0.519	0.554
CSA10	0.153	0.1	0.024	0.035	0.04	-0.138	-0.104	-0.1	-0.113	-0.081	-0.107	-0.121	-0.054	-0.017	0.007	0.009	0.044	0.376	0.399	0.332	0.162	0.351	0.444	0.491	0.506	0.548
CSA11	0.154	0.113	0.026	0.04	0.06	-0.082	-0.072	-0.067	-0.077	-0.073	-0.09	-0.091	-0.035	0.002	0.024	0.032	0.067	0.332	0.394	0.252	0.192	0.283	0.416	0.474	0.47	0.504	0.539
CSA12	0.057	0.013	-0.045	-0.067	-0.086	-0.114	-0.092	-0.097	-0.1	0.009	-0.016	-0.003	-0.014	0.042	0.065	0.074	0.106	0.383	0.382	0.367	0.205	0.333	0.404	0.45	0.472	0.488	0.448	0.502
Standardized Residual Covariances (Group number 1 - Default model)
	TD5	TD4	TD3	TD2	TD1	PD6	PD5	PD4	PD3	CTC2	CTC3	CTC4	CTC5	STA1	STA2	STA3	STA4	BUR3	BUR5	BUR6	BUR7	BUR9	CSA1	CSA2	CSA5	CSA10	CSA11	CSA12
TD5	6.487
TD4	5.584	6.016
TD3	3.788	4.078	4.475
TD2	4.02	4.281	4.255	4.747
TD1	4.506	4.886	4.702	4.775	4.848
PD6	0.185	1.096	0.275	-0.187	0.181	2.341
PD5	1.125	1.169	0.751	0.106	0.445	1.73	1.611
PD4	0.356	1.294	0.633	0.034	0.53	1.604	1.254	1.445
PD3	0.439	1.035	0.269	-0.161	0.253	1.761	1.298	1.399	1.512
CTC2	-0.731	-0.524	-2.093	-0.792	-1.534	0.839	0.482	0.607	0.598	3.202
CTC3	-1.458	-1.656	-2.386	-0.953	-1.445	0.23	-0.031	0.313	0.192	2.787	2.812
CTC4	-1.782	-2.139	-2.949	-1.749	-2.236	0.468	0.135	0.304	0.275	2.765	2.704	2.764
CTC5	0.185	-0.088	-0.326	-0.831	-1.006	0.004	0.066	0.543	0.328	2.305	2.132	2.238	3.104
STA1	-0.563	0.077	0.746	0.541	0.484	0.002	0.203	0.298	0.263	0.527	0.073	0.298	0.852	1.737
STA2	-0.444	0.088	1.041	0.355	0.424	0.44	0.758	0.612	0.581	0.465	0.016	0.335	0.471	1.932	2.311
STA3	-1.116	-0.295	0.873	0.421	0.226	0.3	0.559	0.578	0.374	0.26	-0.08	0.066	0.188	1.756	2.01	1.922
STA4	0.516	0.896	0.973	0.872	1.012	-0.026	0.331	0.174	0.08	-0.513	-0.841	-0.51	-0.225	1.581	1.839	1.547	1.69
BUR3	-2.324	-2.127	-4.289	-1.855	-3.207	-2.535	-2.053	-2.037	-1.775	2.026	1.455	1.205	1.105	-1.064	-1.501	-1.266	-1.161	6.596
BUR5	-2.803	-2.275	-3.201	0.061	-2.04	-2.678	-2.305	-1.795	-1.607	1.519	1.159	1.072	0.328	-0.48	-0.844	-0.498	-0.971	7.374	8.267
BUR6	-1.951	-1.832	-3.591	-0.781	-2.112	-1.341	-1.123	-0.723	-0.411	1.908	1.052	1.058	-0.26	0.004	-0.162	-0.364	-0.217	5.146	6.06	5.285
BUR7	-1.483	-1.618	-3.571	-1.52	-2.136	-2.388	-2.318	-1.505	-1.228	1.59	1.563	1.818	0.271	-1.313	-1.777	-1.73	-1.22	5.053	5.307	4.088	4.598
BUR9	0.839	1.1	-1.84	1.05	0.192	-2.056	-1.035	-1.452	-1.317	1.676	1.178	0.599	1.017	-0.395	-0.422	-0.453	-0.398	6.147	5.804	4.425	3.077	5.927
CSA1	1.329	0.535	-0.415	0.514	-0.183	-2.395	-1.913	-1.503	-1.663	0.225	0.381	0.287	0.444	0.083	0.489	0.322	0.466	5.321	6.977	5.226	3.032	4.755	4.235
CSA2	1.436	0.731	-0.259	0.571	-0.082	-2.253	-1.849	-1.484	-1.621	0.206	0.161	0.182	0.82	0.367	0.753	0.623	0.733	5.725	7.397	5.097	3.417	4.611	4.475	4.555
CSA5	1.629	1.077	0.005	1.157	0.484	-2.201	-1.669	-1.164	-1.297	0.381	0.531	0.372	0.325	0.885	1.403	1.092	1.234	5.738	7.394	5.687	3.378	5.102	4.579	4.667	4.91
CSA10	2.807	1.962	0.772	0.695	0.653	-2.484	-1.86	-1.596	-1.817	-1.272	-1.266	-1.368	-0.749	-0.236	0.099	0.11	0.447	5.968	7.274	5.429	2.804	5.962	4.752	4.971	5.258	5.621
CSA11	2.856	2.252	0.828	0.81	1.007	-1.489	-1.301	-1.073	-1.256	-1.165	-1.082	-1.047	-0.497	0.032	0.348	0.396	0.7	5.35	7.27	4.177	3.362	4.877	4.636	4.998	5.077	5.566	5.675
CSA12	1.055	0.265	-1.473	-1.362	-1.448	-2.095	-1.67	-1.565	-1.643	0.148	-0.191	-0.034	-0.195	0.577	0.936	0.928	1.106	6.191	7.091	6.103	3.609	5.772	4.484	4.723	5.075	5.402	4.947	5.336

## Sheet: Sheet1
	e1 - e2
	e1 - e3
	e2 - e3
	e9 - e10
	e21 - e24
	e29 - e30
	e32 - e33
