# Supplementary material for: Stitching competition with digital threads: Unveiling the drivers of competitive success in the apparel sector
Source: PLoS One. 2025 Jun 10;20(6):e0325945. doi: 10.1371/journal.pone.0325945 (PMC12151375; doi:10.1371/journal.pone.0325945)
Supplement: S1 Archive — Data and results of instrument development. (ZIP) [file pone.0325945.s001.zip › EFA Results.xlsm]

## Sheet: Eigen Values
Total Variance Explained																Component	Data	Simulated
Component	Initial Eigenvalues			Extraction Sums of Squared Loadings			Rotation Sums of Squared Loadings									1	9.03297	2.18012
	Total	% of Variance	Cumulative %	Total	% of Variance	Cumulative %	Total	% of Variance	Cumulative %							2	7.6715	1.99444
1	9.03297	26.5676	26.5676	9.03297	26.5676	26.5676	6.01753	17.6986	17.6986							3	4.33557	1.87201
2	7.6715	22.5632	49.1308	7.6715	22.5632	49.1308	5.21431	15.3362	33.0348							4	3.30469	1.76852
3	4.33557	12.7517	61.8825	4.33557	12.7517	61.8825	5.04627	14.842	47.8768							5	2.32604	1.67547
4	3.30469	9.71966	71.6021	3.30469	9.71966	71.6021	4.49792	13.2292	61.106							6	1.91852	1.58655
5	2.32604	6.8413	78.4434	2.32604	6.8413	78.4434	4.11415	12.1004	73.2064							7	0.719193	1.51465
6	1.91852	5.6427	84.0861	1.91852	5.6427	84.0861	3.69912	10.8798	84.0861							8	0.579465	1.44769
7	0.719193	2.11527	86.2014													9	0.485801	1.37665
8	0.579465	1.70431	87.9057								Component or Factor	Mean Eigenvalue	Percentile Eigenvalue			10	0.455724	1.3126
9	0.485801	1.42883	89.3346								1	2.18012	2.3378			11	0.40469	1.25244
10	0.455724	1.34036	90.6749								2	1.99444	2.10276			12	0.349923	1.19582
11	0.40469	1.19026	91.8652								3	1.87201	1.96506			13	0.31566	1.13821
12	0.349923	1.02918	92.8944								4	1.76852	1.84564			14	0.254923	1.08054
13	0.31566	0.928412	93.8228								5	1.67547	1.75521			15	0.233269	1.03009
14	0.254923	0.749773	94.5726								6	1.58655	1.64947			16	0.21756	0.983818
15	0.233269	0.686085	95.2586								7	1.51465	1.58806			17	0.197888	0.931789
16	0.21756	0.639883	95.8985								8	1.44769	1.51406			18	0.152766	0.889775
17	0.197888	0.582025	96.4806								9	1.37665	1.45252			19	0.148584	0.845158
18	0.152766	0.449311	96.9299								10	1.3126	1.36138			20	0.122753	0.805255
19	0.148584	0.437013	97.3669								11	1.25244	1.29453			21	0.114543	0.76282
20	0.122753	0.361038	97.7279								12	1.19582	1.24999			22	0.0966831	0.721635
21	0.114543	0.33689	98.0648								13	1.13821	1.17779			23	0.0859524	0.681732
22	0.0966831	0.284362	98.3492								14	1.08054	1.12913			24	0.0723816	0.63822
23	0.0859524	0.252801	98.602								15	1.03009	1.07597			25	0.0651729	0.602885
24	0.0723816	0.212887	98.8149								16	0.983818	1.03214			26	0.0596937	0.563272
25	0.0651729	0.191685	99.0065								17	0.931789	0.974254			27	0.0557758	0.527873
26	0.0596937	0.17557	99.1821								18	0.889775	0.928873			28	0.0500082	0.489799
27	0.0557758	0.164047	99.3462								19	0.845158	0.879003			29	0.0440142	0.454351
28	0.0500082	0.147083	99.4932								20	0.805255	0.842654			30	0.0436731	0.417843
29	0.0440142	0.129453	99.6227								21	0.76282	0.799965			31	0.0304416	0.377192
30	0.0436731	0.12845	99.7511								22	0.721635	0.759995			32	0.0234151	0.341247
31	0.0304416	0.0895342	99.8407								23	0.681732	0.718447			33	0.0180123	0.295519
32	0.0234151	0.068868	99.9095								24	0.63822	0.676002			34	0.0127429	0.244018
33	0.0180123	0.0529773	99.9625								25	0.602885	0.643143
34	0.0127429	0.0374792	100								26	0.563272	0.602819
Extraction Method: Principal Component Analysis.											27	0.527873	0.56501
											28	0.489799	0.526964
											29	0.454351	0.491756
											30	0.417843	0.457368
											31	0.377192	0.418243
											32	0.341247	0.385164
											33	0.295519	0.343852
											34	0.244018	0.292376

## Sheet: Nomality Test
Descriptive Statistics
			N	Minimum	Maximum	Mean	Skewness		Kurtosis					Mean	Skewness		Kurtosis
			Statistic	Statistic	Statistic	Statistic	Statistic	Std. Error	Statistic	Std. Error				Statistic	Statistic	Std. Error	Statistic	Std. Error
CSA1			123	4	8	7.19	-1.063	0.218	-0.305	0.433			CSA1	7.19	-1.063	0.218	-0.305	0.433
CSA2			123	4	8	7.13	-1.063	0.218	-0.294	0.433			CSA2	7.13	-1.063	0.218	-0.294	0.433
CSA5			123	4	8	7.11	-1.114	0.218	-0.036	0.433			CSA5	7.11	-1.114	0.218	-0.036	0.433
CSA6			123	4	8	6.89	-0.652	0.218	-0.629	0.433			CSA6	6.89	-0.652	0.218	-0.629	0.433
CSA10			123	4	8	6.88	-0.778	0.218	-0.375	0.433			CSA10	6.88	-0.778	0.218	-0.375	0.433
CSA11			123	4	8	6.74	-0.594	0.218	-0.455	0.433			CSA11	6.74	-0.594	0.218	-0.455	0.433
CSA12			123	4	8	6.82	-0.681	0.218	-0.363	0.433			CSA12	6.82	-0.681	0.218	-0.363	0.433
BUR2			123	2	7	5.28	-1.61	0.218	2.936	0.433			BUR2	5.28	-1.61	0.218	2.936	0.433
BUR3			123	3	7	5.98	-0.786	0.218	-0.38	0.433			BUR3	5.98	-0.786	0.218	-0.38	0.433
BUR5			123	4	7	5.85	-0.333	0.218	-1.022	0.433			BUR5	5.85	-0.333	0.218	-1.022	0.433
BUR6			123	3	7	5.89	-0.569	0.218	-0.331	0.433			BUR6	5.89	-0.569	0.218	-0.331	0.433
BUR7			123	2	6	5.04	-0.835	0.218	0.25	0.433			BUR7	5.04	-0.835	0.218	0.25	0.433
BUR9			123	2	7	5.98	-0.787	0.218	0.716	0.433			BUR9	5.98	-0.787	0.218	0.716	0.433
BUR10			123	1	6	4.39	-1.507	0.218	2.897	0.433			BUR10	4.39	-1.507	0.218	2.897	0.433
CTC2			123	3	7	5.07	-0.555	0.218	-0.631	0.433			CTC2	5.07	-0.555	0.218	-0.631	0.433
CTC3			123	2	7	4.36	0.009	0.218	-1.012	0.433			CTC3	4.36	0.009	0.218	-1.012	0.433
CTC4			123	1	6	3.39	0.085	0.218	-0.999	0.433			CTC4	3.39	0.085	0.218	-0.999	0.433
CTC5			123	2	5	3.92	-0.84	0.218	-0.532	0.433			CTC5	3.92	-0.84	0.218	-0.532	0.433
CTC6			123	1	5	2.5	0.025	0.218	-1.247	0.433			CTC6	2.5	0.025	0.218	-1.247	0.433
CTC7			123	1	4	2.38	-0.005	0.218	-1.24	0.433			CTC7	2.38	-0.005	0.218	-1.24	0.433
STA1			123	2	6	4.8	-0.372	0.218	-0.803	0.433			STA1	4.8	-0.372	0.218	-0.803	0.433
STA2			123	1	5	3.78	-0.364	0.218	-0.759	0.433			STA2	3.78	-0.364	0.218	-0.759	0.433
STA3			123	3	7	5.76	-0.83	0.218	0.197	0.433			STA3	5.76	-0.83	0.218	0.197	0.433
STA4			123	3	7	5.4	-0.259	0.218	-1.331	0.433			STA4	5.4	-0.259	0.218	-1.331	0.433
PD1			123	4	7	5.17	0.395	0.218	-1.386	0.433			PD1	5.17	0.395	0.218	-1.386	0.433
PD2			123	2	7	4.25	0.352	0.218	-1.083	0.433			PD2	4.25	0.352	0.218	-1.083	0.433
PD3			123	2	5	3.87	-0.456	0.218	-0.336	0.433			PD3	3.87	-0.456	0.218	-0.336	0.433
PD4			123	2	5	3.85	-0.405	0.218	-0.438	0.433			PD4	3.85	-0.405	0.218	-0.438	0.433
PD5			123	4	7	5.73	-0.439	0.218	-0.008	0.433			PD5	5.73	-0.439	0.218	-0.008	0.433
PD6			123	3	6	4.79	-0.469	0.218	-0.036	0.433			PD6	4.79	-0.469	0.218	-0.036	0.433
PD7			123	2	7	3.86	0.239	0.218	0.123	0.433			PD7	3.86	0.239	0.218	0.123	0.433
TD1			123	1	5	2.8	0.085	0.218	0.114	0.433			TD1	2.8	0.085	0.218	0.114	0.433
TD2			123	1	4	1.93	0.603	0.218	-0.102	0.433			TD2	1.93	0.603	0.218	-0.102	0.433
TD3			123	1	3	2.07	0.154	0.218	1.011	0.433			TD3	2.07	0.154	0.218	1.011	0.433
TD4			123	3	6	4.63	-0.464	0.218	-0.386	0.433			TD4	4.63	-0.464	0.218	-0.386	0.433
TD5			123	3	6	4.6	-0.27	0.218	-0.78	0.433			TD5	4.6	-0.27	0.218	-0.78	0.433
Valid N (listwise)			123
Items by Subscale	Minimum	Maximum	Mean	Skewness		Kurtosis		Cronbach's			Items by Subscale	Max	Min	Mean	Skewness	Kurtosis	Cronbach's
	Statistic	Statistic	Statistic	Statistic	Std. Error	Statistic	Std. Error	Alpha									Alpha
Customer Satisfaction								0.971			Customer Satisfaction						0.971
CSA1	4	8	7.19	-1.063	0.218	-0.305	0.433				CSA1	4	8	7.19	-1.063	-0.305
CSA2	4	8	7.13	-1.063	0.218	-0.294	0.433				CSA2	4	8	7.13	-1.063	-0.294
CSA5	4	8	7.11	-1.114	0.218	-0.036	0.433				CSA5	4	8	7.11	-1.114	-0.036
CSA6	4	8	6.89	-0.652	0.218	-0.629	0.433				CSA6	4	8	6.89	-0.652	-0.629
CSA10	4	8	6.88	-0.778	0.218	-0.375	0.433				CSA10	4	8	6.88	-0.778	-0.375
CSA11	4	8	6.74	-0.594	0.218	-0.455	0.433				CSA11	4	8	6.74	-0.594	-0.455
CSA12	4	8	6.82	-0.681	0.218	-0.363	0.433				CSA12	4	8	6.82	-0.681	-0.363
Better Utilisation of Resources								0.937			Better Utilisation of Resources						0.937
BUR2	2	7	5.28	-1.61	0.218	2.936	0.433				BUR2	2	7	5.28	-1.61	2.936
BUR3	3	7	5.98	-0.786	0.218	-0.38	0.433				BUR3	3	7	5.98	-0.786	-0.38
BUR5	4	7	5.85	-0.333	0.218	-1.022	0.433				BUR5	4	7	5.85	-0.333	-1.022
BUR6	3	7	5.89	-0.569	0.218	-0.331	0.433				BUR6	3	7	5.89	-0.569	-0.331
BUR7	2	6	5.04	-0.835	0.218	0.25	0.433				BUR7	2	6	5.04	-0.835	0.25
BUR9	2	7	5.98	-0.787	0.218	0.716	0.433				BUR9	2	7	5.98	-0.787	0.716
BUR10	1	6	4.39	-1.507	0.218	2.897	0.433				BUR10	1	6	4.39	-1.507	2.897
Colaborate to Compete								0.949			Colaborate to Compete						0.949
CTC2	3	7	5.07	-0.555	0.218	-0.631	0.433				CTC2	3	7	5.07	-0.555	-0.631
CTC3	2	7	4.36	0.009	0.218	-1.012	0.433				CTC3	2	7	4.36	0.009	-1.012
CTC4	1	6	3.39	0.085	0.218	-0.999	0.433				CTC4	1	6	3.39	0.085	-0.999
CTC5	2	5	3.92	-0.84	0.218	-0.532	0.433				CTC5	2	5	3.92	-0.84	-0.532
CTC6	1	5	2.5	0.025	0.218	-1.247	0.433				CTC6	1	5	2.5	0.025	-1.247
CTC7	1	4	2.38	-0.005	0.218	-1.24	0.433				CTC7	1	4	2.38	-0.005	-1.24
Strategic Advantage								0.979			Strategic Advantage						0.979
STA1	2	6	4.8	-0.372	0.218	-0.803	0.433				STA1	2	6	4.8	-0.372	-0.803
STA2	1	5	3.78	-0.364	0.218	-0.759	0.433				STA2	1	5	3.78	-0.364	-0.759
STA3	3	7	5.76	-0.83	0.218	0.197	0.433				STA3	3	7	5.76	-0.83	0.197
STA4	3	7	5.4	-0.259	0.218	-1.331	0.433				STA4	3	7	5.4	-0.259	-1.331
Process Digitalisation								0.928			Process Digitalisation						0.928
PD1	4	7	5.17	0.395	0.218	-1.386	0.433				PD1	4	7	5.17	0.395	-1.386
PD2	2	7	4.25	0.352	0.218	-1.083	0.433				PD2	2	7	4.25	0.352	-1.083
PD3	2	5	3.87	-0.456	0.218	-0.336	0.433				PD3	2	5	3.87	-0.456	-0.336
PD4	2	5	3.85	-0.405	0.218	-0.438	0.433				PD4	2	5	3.85	-0.405	-0.438
PD5	4	7	5.73	-0.439	0.218	-0.008	0.433				PD5	4	7	5.73	-0.439	-0.008
PD6	3	6	4.79	-0.469	0.218	-0.036	0.433				PD6	3	6	4.79	-0.469	-0.036
PD7	2	7	3.86	0.239	0.218	0.123	0.433				PD7	2	7	3.86	0.239	0.123
Technical Digitalisation								0.932			Technical Digitalisation						0.932
TD1	1	5	2.8	0.085	0.218	0.114	0.433				TD1	1	5	2.8	0.085	0.114
TD2	1	4	1.93	0.603	0.218	-0.102	0.433				TD2	1	4	1.93	0.603	-0.102
TD3	1	3	2.07	0.154	0.218	1.011	0.433				TD3	1	3	2.07	0.154	1.011
TD4	3	6	4.63	-0.464	0.218	-0.386	0.433				TD4	3	6	4.63	-0.464	-0.386
TD5	3	6	4.6	-0.27	0.218	-0.78	0.433				TD5	3	6	4.6	-0.27	-0.78

## Sheet: Sheet3
Component	Initial Eigenvalues % of Variance	Cumulative %	Rotation Sums of Squared Loadings % of Variance	Cumulative %
1	26.5676	26.5676	17.6986	17.6986
2	22.5632	49.1308	15.3362	33.0348
3	12.7517	61.8825	14.842	47.8768
4	9.71966	71.6021	13.2292	61.106
5	6.8413	78.4434	12.1004	73.2064
6	5.6427	84.0861	10.8798	84.0861

## Sheet: Sheet1
Rotated Component Matrixa
Items	Component
	1	2	3	4	5	6
CSA1	0.932785
CSA2	0.929171
CSA5	0.919954
CSA6	0.851114
CSA10	0.921899
CSA11	0.89736
CSA12	0.897156
BUR2		0.749591
BUR3		0.885673
BUR5		0.863836
BUR6		0.857273
BUR7		0.768201
BUR9		0.864895
BUR10		0.854896
CTC2			0.883355
CTC3			0.899049
CTC4			0.887616
CTC5			0.858063
CTC6			0.800265
CTC7			0.765915
STA1			0.323953			0.892878
STA2						0.895381
STA3						0.89161
STA4						0.898535
PD3				0.930165
PD4				0.925339
PD5				0.915167
PD6				0.92593
PD7				0.758589
TD1					0.924321
TD2					0.882681
TD3					0.822425
TD4					0.92537
TD5					0.887412
Extraction Method: Principal Component Analysis. Rotation Method: Varimax with Kaiser Normalization.
a. Rotation converged in 6 iterations.
